# Supplementary material for: Regulation of Sulphur Assimilation Is Essential for Virulence and Affects Iron Homeostasis of the Human-Pathogenic Mould Aspergillus fumigatus
Source: PLoS Pathog. 2013 Aug 29;9(8):e1003573. doi: 10.1371/journal.ppat.1003573 (PMC3757043; doi:10.1371/journal.ppat.1003573)
Supplement: Table S1 — RNAseq data. (XLS) [file ppat.1003573.s004.xls]

## Sheet: Sheet1
Reference	Mutant - Replicate 1	Mutant - Replicate 2	WT - Replicate 1	WT - Replicate 2	baseMean	baseMeanA (wild type)	baseMeanB (mutant)	foldChange	log2FoldChange	pval	padj
Afu1g00100	2	2	0	1	1.19086	0.453971	1.92775	4.24643	2.08625	0.668386	0.928417
Afu1g00110	2	1	1	0	1.0185	0.595666	1.44134	2.41971	1.27483	0.825954	0.978486
Afu1g00120	0	0	0	0	0	0	0	NA	NA	NA	NA
Afu1g00130	0	0	0	0	0	0	0	NA	NA	NA	NA
Afu1g00140	227	204	224	315	242.021	276.43	207.612	0.751049	-0.413022	0.0843329	0.415818
Afu1g00150	24	35	14	16	22.0432	15.6029	28.4836	1.82554	0.86832	0.137595	0.547644
Afu1g00160	0	0	0	0	0	0	0	NA	NA	NA	NA
Afu1g00170	0	0	0	0	0	0	0	NA	NA	NA	NA
Afu1g00180	0	0	0	0	0	0	0	NA	NA	NA	NA
Afu1g00200	1	5	2	1	2.27742	1.6453	2.90953	1.76838	0.822432	0.754898	0.960975
Afu1g00210	0	0	0	0	0	0	0	NA	NA	NA	NA
Afu1g00220	5	4	1	2	2.91829	1.50361	4.33297	2.88171	1.52693	0.451086	0.827422
Afu1g00230	0	0	0	0	0	0	0	NA	NA	NA	NA
Afu1g00240	22	39	32	30	31.0774	32.6804	29.4743	0.901894	-0.14897	0.841242	0.981261
Afu1g00250	18	19	27	23	22.1803	26.5243	17.8362	0.672447	-0.572508	0.375765	0.783836
Afu1g00270	0	0	0	0	0	0	0	NA	NA	NA	NA
Afu1g00280	0	0	0	0	0	0	0	NA	NA	NA	NA
Afu1g00290	0	0	0	0	0	0	0	NA	NA	NA	NA
Afu1g00300	0	0	0	0	0	0	0	NA	NA	NA	NA
Afu1g00310	0	0	0	0	0	0	0	NA	NA	NA	NA
Afu1g00320	0	0	0	0	0	0	0	NA	NA	NA	NA
Afu1g00330	0	0	0	0	0	0	0	NA	NA	NA	NA
Afu1g00340	0	0	0	0	0	0	0	NA	NA	NA	NA
Afu1g00350	67	28	24	8	31.7687	17.9278	45.6096	2.54408	1.34714	0.15777	0.589827
Afu1g00390	10	16	11	14	12.7326	12.9079	12.5572	0.972832	-0.0397367	1	1
Afu1g00400	0	0	0	0	0	0	0	NA	NA	NA	NA
Afu1g00410	374	334	276	393	341.924	342.814	341.033	0.994804	-0.00751537	0.953906	1
Afu1g00420	2	3	5	4	3.60419	4.79421	2.41417	0.503558	-0.98977	0.597667	0.900164
Afu1g00440	3	6	3	5	4.20386	4.05685	4.35087	1.07247	0.100943	1	1
Afu1g00450	261	286	170	208	229.711	195.689	263.732	1.34771	0.430509	0.0763313	0.396725
Afu1g00460	258	327	188	232	249.775	217.306	282.243	1.29882	0.377205	0.114564	0.496718
Afu1g00470	64	80	73	78	74.182	78.8934	69.4707	0.880565	-0.183499	0.648208	0.919097
Afu1g00480	70	83	57	50	65.2231	56.6515	73.7947	1.30261	0.381403	0.253612	0.696869
Afu1g00490	2	2	7	8	4.86459	7.80143	1.92775	0.247102	-2.01682	0.146579	0.566664
Afu1g00500	0	0	0	0	0	0	0	NA	NA	NA	NA
Afu1g00510	0	0	0	0	0	0	0	NA	NA	NA	NA
Afu1g00520	0	0	0	0	0	0	0	NA	NA	NA	NA
Afu1g00530	0	0	0	0	0	0	0	NA	NA	NA	NA
Afu1g00540	499	579	313	436	452.131	384.375	519.887	1.35255	0.435685	0.0478618	0.299581
Afu1g00550	11	12	12	19	13.4312	15.7734	11.0891	0.703021	-0.508361	0.501502	0.85489
Afu1g00560	44	41	26	44	38.2067	35.462	40.9513	1.15479	0.207635	0.709159	0.945936
Afu1g00570	84	109	54	73	79.2159	65.3058	93.1259	1.426	0.511971	0.135467	0.543512
Afu1g00580	12	13	11	13	12.2534	12.4539	12.0529	0.9678	-0.0472194	1	1
Afu1g00590	343	358	399	393	376.994	416.081	337.906	0.812115	-0.300245	0.243788	0.690417
Afu1g00610	63	64	41	27	48.9451	36.6795	61.2106	1.6688	0.738807	0.0504169	0.309722
Afu1g00620	48	40	23	30	34.8471	27.3194	42.3748	1.55108	0.633277	0.183501	0.626909
Afu1g00630	0	0	0	0	0	0	0	NA	NA	NA	NA
Afu1g00640	0	0	0	0	0	0	0	NA	NA	NA	NA
Afu1g00650	0	0	0	0	0	0	0	NA	NA	NA	NA
Afu1g00660	0	0	0	0	0	0	0	NA	NA	NA	NA
Afu1g00670	0	0	0	0	0	0	0	NA	NA	NA	NA
Afu1g00680	0	0	0	0	0	0	0	NA	NA	NA	NA
Afu1g00690	0	0	0	0	0	0	0	NA	NA	NA	NA
Afu1g00700	0	0	0	0	0	0	0	NA	NA	NA	NA
Afu1g00710	0	0	0	0	0	0	0	NA	NA	NA	NA
Afu1g00720	0	0	0	0	0	0	0	NA	NA	NA	NA
Afu1g00730	0	0	0	0	0	0	0	NA	NA	NA	NA
Afu1g00740	0	0	0	0	0	0	0	NA	NA	NA	NA
Afu1g00750	0	0	0	0	0	0	0	NA	NA	NA	NA
Afu1g00760	0	0	0	0	0	0	0	NA	NA	NA	NA
Afu1g00770	36	65	29	34	40.7574	32.7093	48.8055	1.4921	0.577343	0.279729	0.718906
Afu1g00780	18	22	20	18	19.6901	20.0848	19.2954	0.960698	-0.057845	1	1
Afu1g00790	0	0	0	0	0	0	0	NA	NA	NA	NA
Afu1g00800	0	0	0	0	0	0	0	NA	NA	NA	NA
Afu1g00810	4	1	0	0	1.19813	0	2.39627	Inf	Inf	0.31068	0.744906
Afu1g00820	0	0	0	0	0	0	0	NA	NA	NA	NA
Afu1g00830	0	0	0	0	0	0	0	NA	NA	NA	NA
Afu1g00840	0	0	0	0	0	0	0	NA	NA	NA	NA
Afu1g00850	0	0	0	0	0	0	0	NA	NA	NA	NA
Afu1g00880	0	0	0	0	0	0	0	NA	NA	NA	NA
Afu1g00890	1	3	7	12	5.77701	9.61731	1.9367	0.201377	-2.31203	0.0626421	0.353432
Afu1g00910	1085	936	916	1147	1019.83	1066.33	973.33	0.912781	-0.131659	0.52395	0.862743
Afu1g00920	1066	1044	707	970	939.139	861.488	1016.79	1.18027	0.239121	0.238572	0.686286
Afu1g00930	1123	1256	1103	1355	1209.64	1272.15	1147.13	0.901722	-0.149245	0.462396	0.835722
Afu1g00940	1160	1388	1159	1614	1326.04	1423.09	1229	0.863615	-0.211539	0.259158	0.699825
Afu1g00950	116	117	94	168	122.278	132.26	112.296	0.849057	-0.236066	0.364501	0.777271
Afu1g00960	903	860	876	1090	933.048	1016.63	849.465	0.835568	-0.259172	0.202406	0.652371
Afu1g00970	1166	1296	927	960	1087.55	987.995	1187.11	1.20154	0.264883	0.143809	0.560988
Afu1g00980	824	1440	237	262	676.989	260.113	1093.86	4.20534	2.07222	0.00279005	0.0430848
Afu1g00990	4264	8953	1678	1071	3938.25	1485.73	6390.76	4.30143	2.10481	0.0204027	0.175339
Afu1g01000	1189	2458	691	490	1198.68	634.051	1763.31	2.78102	1.47561	0.0646885	0.360745
Afu1g01010	1060	2341	533	563	1108.94	573.076	1644.8	2.87013	1.52112	0.0771983	0.399204
Afu1g01020	302	226	269	370	291.163	328.203	254.123	0.774286	-0.369062	0.111353	0.489645
Afu1g01030	838	726	816	948	834.839	916.428	753.25	0.821941	-0.282893	0.179357	0.620524
Afu1g01040	869	684	911	1079	890.054	1032.49	747.622	0.724099	-0.465742	0.0231036	0.190051
Afu1g01050	1480	1475	1096	1379	1351.49	1278.88	1424.1	1.11356	0.155179	0.411752	0.802961
Afu1g01070	242	239	221	221	231.884	231.97	231.799	0.999263	-0.00106357	0.925593	1
Afu1g01080	47	40	39	70	48.4531	55.0089	41.8973	0.761645	-0.392809	0.307025	0.743101
Afu1g01090	5	8	11	12	9.1393	12	6.27862	0.523219	-0.934512	0.331141	0.758155
Afu1g01100	41	45	10	11	26.2075	10.9503	41.4646	3.7866	1.9209	0.000607769	0.0132114
Afu1g01110	6	6	4	4	4.9909	4.19855	5.78326	1.37744	0.461992	0.769991	0.963658
Afu1g01120	0	0	0	0	0	0	0	NA	NA	NA	NA
Afu1g01130	20	22	15	5	15.7276	11.2048	20.2504	1.80728	0.853824	0.167585	0.603198
Afu1g01140	11	19	11	12	13.247	12	14.4939	1.20783	0.272419	0.74521	0.956964
Afu1g01160	20	29	10	11	17.3028	10.9503	23.6552	2.16023	1.11118	0.092435	0.440097
Afu1g01170	3	2	3	2	2.55008	2.69494	2.40522	0.892493	-0.164087	1	1
Afu1g01175	4	1	0	0	1.19813	0	2.39627	Inf	Inf	0.31068	0.744906
Afu1g01180	2	0	1	2	1.22927	1.50361	0.954926	0.63509	-0.654967	0.964852	1
Afu1g01190	1	2	1	1	1.24996	1.04964	1.45029	1.38171	0.466451	1	1
Afu1g01200	4	2	2	1	2.26399	1.6453	2.88268	1.75207	0.809056	0.755547	0.961007
Afu1g01210	6	13	10	4	8.48035	7.77255	9.18815	1.18213	0.241387	0.78718	0.968702
Afu1g01220	13	9	13	15	12.569	14.5532	10.5847	0.727312	-0.459353	0.595325	0.899333
Afu1g01230	23	47	17	24	27.4324	21.0216	33.8431	1.60992	0.686987	0.311616	0.744906
Afu1g01240	57	53	33	22	41.3198	29.6443	52.9953	1.7877	0.838107	0.0412341	0.274932
Afu1g01250	52	62	40	47	50.0745	45.1633	54.9857	1.21749	0.283906	0.480304	0.845133
Afu1g01260	18	27	10	18	17.9278	14.1281	21.7275	1.53789	0.620951	0.377546	0.7845
Afu1g01265	7	5	1	0	3.18499	0.595666	5.77431	9.69386	3.27707	0.0919542	0.439473
Afu1g01270	7	7	2	3	4.65019	2.55324	6.74713	2.64257	1.40194	0.329081	0.758155
Afu1g01280	0	0	0	0	0	0	0	NA	NA	NA	NA
Afu1g01290	0	0	0	1	0.226985	0.453971	0	0	-Inf	0.982657	1
Afu1g01300	8	10	11	8	9.43397	10.1841	8.68384	0.852686	-0.229913	0.907885	0.999308
Afu1g01310	9	8	9	10	9.04459	9.9007	8.18847	0.82706	-0.273937	0.834846	0.979094
Afu1g01320	29	39	32	32	33.2025	33.5884	32.8165	0.977021	-0.033539	1	1
Afu1g01330	30	33	23	20	26.5776	22.7797	30.3755	1.33345	0.415158	0.409725	0.801784
Afu1g01340	2	0	2	6	2.43504	3.91516	0.954926	0.243905	-2.03561	0.334642	0.759225
Afu1g01350	658	727	524	704	649.759	631.725	667.793	1.0571	0.0801057	0.712202	0.948326
Afu1g01360	688	727	587	821	702.242	722.366	682.117	0.944282	-0.0827108	0.663556	0.926939
Afu1g01370	884	988	642	854	836.381	770.109	902.654	1.17211	0.22911	0.259589	0.700199
Afu1g01380	486	506	316	450	435.345	392.517	478.172	1.21822	0.284774	0.205094	0.654019
Afu1g01390	177	222	113	184	171.668	150.841	192.495	1.27614	0.351791	0.215082	0.6664
Afu1g01400	113	145	67	82	100.809	77.1352	124.483	1.61383	0.69049	0.0257387	0.205739
Afu1g01410	4648	4312	2895	4405	4020.43	3724.19	4316.66	1.15909	0.212988	0.284382	0.720984
Afu1g01420	429	650	542	686	577.638	634.275	521	0.821411	-0.283824	0.31681	0.750151
Afu1g01430	419	619	572	658	570.29	639.434	501.147	0.783735	-0.351562	0.2231	0.674329
Afu1g01440	136	174	138	113	141.536	133.501	149.571	1.12038	0.163983	0.589464	0.896418
Afu1g01450	149	222	137	152	164.868	150.61	179.126	1.18934	0.250157	0.450273	0.826856
Afu1g01460	71	118	50	52	72.3432	53.3898	91.2966	1.71	0.773998	0.113444	0.493709
Afu1g01480	15	26	17	28	21.3231	22.8375	19.8087	0.867375	-0.205272	0.726683	0.95187
Afu1g01490	145	114	163	181	151.973	179.262	124.683	0.695535	-0.523804	0.0646594	0.360745
Afu1g01500	152	182	170	196	175.672	190.242	161.102	0.846827	-0.239861	0.38863	0.790925
Afu1g01520	30	36	42	25	34.101	36.3673	31.8348	0.875369	-0.192037	0.873879	0.989446
Afu1g01530	121	229	53	60	113.985	58.8086	169.162	2.87648	1.5243	0.0321423	0.237922
Afu1g01540	104	281	83	52	129.693	73.0468	186.338	2.55094	1.35103	0.187802	0.634477
Afu1g01550	17	16	6	8	11.5526	7.20576	15.8995	2.2065	1.14176	0.168096	0.603223
Afu1g01560	96	135	88	103	105.34	99.1776	111.502	1.12427	0.168986	0.571043	0.886936
Afu1g01570	129	124	95	107	113.536	105.163	121.908	1.15923	0.213163	0.451619	0.827767
Afu1g01580	7	16	17	13	13.5764	16.0279	11.1249	0.694091	-0.526803	0.54685	0.875835
Afu1g01590	176	104	76	177	130.122	125.623	134.62	1.07162	0.0997921	0.937884	1
Afu1g01600	691	558	427	584	560.407	519.468	601.346	1.15762	0.211158	0.322526	0.753057
Afu1g01610	397	294	300	454	358.68	384.803	332.558	0.864231	-0.210511	0.322309	0.752974
Afu1g01620	371	302	237	331	307.736	291.437	324.036	1.11185	0.152967	0.525921	0.863432
Afu1g01630	90	107	84	97	94.5445	94.0711	95.0179	1.01006	0.0144473	0.953895	1
Afu1g01640	240	266	196	226	231.663	219.348	243.977	1.11228	0.153524	0.504844	0.856229
Afu1g01650	337	342	247	371	321.406	315.553	327.258	1.0371	0.0525492	0.872071	0.989212
Afu1g01660	202	210	151	195	188.532	178.47	198.594	1.11276	0.154144	0.553464	0.87848
Afu1g01670	70	46	37	48	49.8138	43.8302	55.7974	1.27303	0.348272	0.394391	0.793085
Afu1g01680	1660	2101	1353	1653	1685.45	1556.35	1814.54	1.1659	0.22144	0.265672	0.707476
Afu1g01690	1844	2255	1556	2004	1906.96	1836.61	1977.3	1.0766	0.106486	0.574879	0.888465
Afu1g01700	994	935	666	936	875.513	821.63	929.395	1.13116	0.177802	0.393211	0.792693
Afu1g01710	660	662	419	496	555.942	474.754	637.131	1.34202	0.424411	0.0390536	0.266875
Afu1g01720	683	667	414	512	564.792	479.039	650.545	1.35802	0.441506	0.0332355	0.242465
Afu1g01730	602	657	303	435	492.485	377.964	607.006	1.60599	0.683462	0.00167929	0.0290714
Afu1g01740	1105	1152	991	1469	1172.57	1257.19	1087.94	0.865379	-0.208595	0.258003	0.698812
Afu1g01750	820	898	806	1016	884.83	941.341	828.319	0.879935	-0.184532	0.36507	0.777737
Afu1g01760	819	870	810	1070	891.23	968.238	814.222	0.840931	-0.24994	0.208766	0.657862
Afu1g01770	2108	1997	1089	1388	1628.33	1278.79	1977.86	1.54666	0.629158	0.00101129	0.0197089
Afu1g01780	617	603	537	742	622.311	656.719	587.902	0.895211	-0.159701	0.427634	0.810707
Afu1g01790	718	802	663	799	745.286	757.649	732.922	0.967363	-0.0478708	0.845961	0.983067
Afu1g01812	686	840	638	851	751.246	766.364	736.127	0.960544	-0.0580758	0.76572	0.962711
Afu1g01820	8	7	12	8	9.00218	10.7798	7.2246	0.6702	-0.577336	0.618797	0.907809
Afu1g01830	181	164	146	184	168.345	170.498	166.193	0.974749	-0.0368978	0.914497	1
Afu1g01850	203	203	157	232	197.254	198.841	195.667	0.984038	-0.0232142	0.900425	0.997509
Afu1g01860	200	157	179	157	174.879	177.898	171.86	0.966058	-0.0498181	0.989678	1
Afu1g01870	618	658	511	809	643.39	671.648	615.132	0.915855	-0.126809	0.481074	0.845133
Afu1g01890	577	533	399	633	529.894	525.034	534.754	1.01851	0.0264649	0.974604	1
Afu1g01900	37	58	37	46	44.4002	42.9223	45.8781	1.06886	0.0960782	0.843281	0.982091
Afu1g01910	392	429	284	317	354.457	313.078	395.837	1.26434	0.338384	0.11682	0.502878
Afu1g01920	7	3	1	2	3.15254	1.50361	4.80148	3.19331	1.67505	0.37559	0.783836
Afu1g01930	7	10	6	7	7.47908	6.75179	8.20637	1.21544	0.281474	0.838321	0.979933
Afu1g01940	152	132	115	98	124.886	112.991	136.781	1.21055	0.275662	0.290641	0.727202
Afu1g01950	202	214	141	239	196.514	192.488	200.54	1.04183	0.0591218	0.906146	0.998538
Afu1g01960	156	143	137	209	160.264	176.486	144.041	0.816162	-0.293072	0.255067	0.696869
Afu1g01970	832	788	557	654	704.613	628.683	780.543	1.24155	0.312145	0.114084	0.495304
Afu1g01980	151	143	88	221	147.2	152.746	141.654	0.927382	-0.108765	0.727575	0.952196
Afu1g01990	149	124	95	253	151.45	171.443	131.457	0.76677	-0.383134	0.437998	0.817627
Afu1g02000	681	625	604	813	679.011	728.861	629.161	0.863211	-0.212215	0.296784	0.733599
Afu1g02010	767	708	683	815	743.711	776.826	710.595	0.914741	-0.128565	0.56086	0.88181
Afu1g02020	122	80	92	128	105.037	112.91	97.1636	0.860543	-0.21668	0.47967	0.845133
Afu1g02030	1877	2031	1629	2327	1955.42	2026.73	1884.1	0.929627	-0.105276	0.547298	0.87598
Afu1g02040	2361	2425	2024	2739	2377.95	2449.05	2306.84	0.941932	-0.0863053	0.634358	0.912353
Afu1g02050	582	610	530	676	598.591	622.587	574.596	0.922916	-0.115729	0.588408	0.896231
Afu1g02060	10	32	29	24	24.2547	28.1696	20.3399	0.722049	-0.469831	0.598203	0.900164
Afu1g02070	3659	3698	4019	5113	4130.46	4715.14	3545.79	0.752003	-0.411191	0.0276964	0.21443
Afu1g02080	4538	4873	6041	6354	5509.98	6482.95	4537.02	0.699839	-0.514906	0.0118355	0.122406
Afu1g02090	943	1215	1921	1187	1362.19	1683.14	1041.24	0.61863	-0.692851	0.355724	0.769745
Afu1g02100	83	74	108	82	88.5908	101.558	75.624	0.744642	-0.425381	0.421113	0.806907
Afu1g02110	892	773	577	772	748.03	694.165	801.895	1.15519	0.208134	0.309206	0.744106
Afu1g02120	719	723	709	758	730.705	766.437	694.973	0.906758	-0.141211	0.55437	0.878942
Afu1g02130	307	263	247	333	286.405	298.302	274.508	0.920235	-0.119925	0.607942	0.903253
Afu1g02140	978	1039	960	1338	1075.8	1179.25	972.342	0.824541	-0.278336	0.147489	0.568359
Afu1g02150	915	923	884	1193	976.997	1068.16	885.838	0.829315	-0.270007	0.168381	0.603883
Afu1g02160	83	81	61	125	86.0554	93.082	79.0289	0.849025	-0.236121	0.430686	0.811379
Afu1g02170	419	442	402	408	419.865	424.678	415.052	0.977333	-0.033078	0.977007	1
Afu1g02180	340	375	327	324	343.306	341.869	344.742	1.0084	0.0120736	0.869037	0.988708
Afu1g02190	3606	3540	2911	4071	3512.87	3582.1	3443.63	0.961345	-0.0568732	0.734288	0.953716
Afu1g02200	1079	1046	852	1115	1018.83	1013.69	1023.97	1.01015	0.0145653	0.942839	1
Afu1g02210	509	526	290	654	484.261	469.64	498.882	1.06226	0.0871434	0.929288	1
Afu1g02220	154	162	118	136	142.178	132.029	152.328	1.15375	0.206333	0.438584	0.817918
Afu1g02230	16	6	20	15	14.6404	18.7229	10.5579	0.563903	-0.826482	0.309474	0.744106
Afu1g02240	12	2	7	6	6.79794	6.89349	6.70238	0.972277	-0.0405601	1	1
Afu1g02250	0	0	0	0	0	0	0	NA	NA	NA	NA
Afu1g02255	3	10	6	4	5.8432	5.38988	6.29652	1.16821	0.224302	0.885206	0.993867
Afu1g02260	186	250	78	69	144.099	77.786	210.411	2.70501	1.43563	9.46663e-05	0.00300183
Afu1g02270	236	234	77	84	155.251	83.9998	226.502	2.69646	1.43107	2.03763e-07	1.63146e-05
Afu1g02280	79278	90324	37266	42420	61621.3	41455.5	81787.1	1.97289	0.980309	6.03629e-08	5.42025e-06
Afu1g02290	78691	90408	37086	42069	61368.3	41189	81547.7	1.97984	0.985386	5.14066e-08	4.65957e-06
Afu1g02300	18	17	7	9	12.5594	8.2554	16.8634	2.04271	1.03048	0.191887	0.639213
Afu1g02310	16	23	7	6	12.8602	6.89349	18.8269	2.73112	1.44949	0.0586105	0.340264
Afu1g02320	341	354	202	266	288.043	241.081	335.005	1.3896	0.474667	0.0433208	0.282558
Afu1g02330	283	222	152	240	221.3	199.494	243.106	1.21861	0.285237	0.281093	0.720173
Afu1g02340	1271	1198	712	1081	1052.22	914.857	1189.58	1.30029	0.378833	0.0644871	0.360437
Afu1g02350	136	116	93	175	128.1	134.842	121.359	0.900009	-0.151988	0.531051	0.865243
Afu1g02360	135	139	134	152	140.446	148.823	132.069	0.887424	-0.172304	0.579614	0.890602
Afu1g02370	66	91	69	65	73.1926	70.6091	75.7762	1.07318	0.101891	0.720618	0.950802
Afu1g02380	14	24	21	14	18.6115	18.8646	18.3584	0.973168	-0.0392397	1	1
Afu1g02390	462	361	355	574	434.112	472.041	396.183	0.839299	-0.252744	0.224667	0.675984
Afu1g02400	512	409	412	570	473.791	504.178	443.404	0.87946	-0.18531	0.379601	0.78498
Afu1g02410	1111	992	919	1358	1088.45	1163.91	1012.98	0.870328	-0.200368	0.281807	0.72049
Afu1g02420	1163	998	927	1450	1125.59	1210.44	1040.73	0.859795	-0.217936	0.231673	0.680085
Afu1g02430	775	752	677	730	735.241	734.665	735.817	1.00157	0.00226036	0.917994	1
Afu1g02440	739	867	705	820	783.383	792.201	774.566	0.977739	-0.0324788	0.917943	1
Afu1g02450	277	274	180	257	244.712	223.89	265.535	1.186	0.246107	0.329316	0.758155
Afu1g02460	267	241	201	267	242.824	240.939	244.708	1.01564	0.0223941	0.938259	1
Afu1g02480	11	15	13	11	12.6428	12.7373	12.5483	0.985158	-0.0215729	1	1
Afu1g02490	372	388	375	324	368.403	370.461	366.345	0.988887	-0.0161218	0.939961	1
Afu1g02500	611	658	560	572	602.517	593.244	611.79	1.03126	0.0444097	0.744655	0.956887
Afu1g02510	246	221	233	295	248.832	272.712	224.953	0.824876	-0.277751	0.258371	0.69887
Afu1g02520	26	22	22	24	23.5575	24	23.1151	0.963132	-0.0541942	0.993053	1
Afu1g02530	1699	1882	1806	2146	1888.32	2049.99	1726.64	0.842265	-0.247653	0.209743	0.658966
Afu1g02540	7791	6945	7059	10817	8106.73	9115.41	7098.06	0.778687	-0.360884	0.0405228	0.271844
Afu1g02550	9581	8798	8437	11756	9608.28	10362.5	8854.04	0.854429	-0.226967	0.203715	0.653675
Afu1g02560	329	283	292	337	310.832	326.923	294.74	0.90156	-0.149505	0.559704	0.881198
Afu1g02570	309	292	293	356	312.856	336.144	289.569	0.861443	-0.215173	0.370189	0.781472
Afu1g02580	1083	1269	859	1190	1093.13	1051.9	1134.35	1.07838	0.108866	0.604215	0.901445
Afu1g02590	514	458	307	523	444.245	420.296	468.193	1.11396	0.155698	0.549725	0.876729
Afu1g02600	204	179	146	219	185.429	186.387	184.47	0.989718	-0.0149105	0.926429	1
Afu1g02610	652	542	484	801	613.437	651.933	574.942	0.881903	-0.181308	0.337908	0.7602
Afu1g02620	585	578	476	839	612.441	664.419	560.463	0.843539	-0.245474	0.236081	0.684665
Afu1g02630	1009	942	754	1354	1001.89	1063.81	939.962	0.883581	-0.178565	0.389832	0.791035
Afu1g02640	119	138	85	109	112.029	100.114	123.943	1.23801	0.308028	0.307007	0.743101
Afu1g02650	63	61	42	47	53.053	46.3546	59.7514	1.28901	0.366259	0.341003	0.76149
Afu1g02660	42	57	28	33	39.7193	31.6597	47.779	1.50914	0.59373	0.18132	0.624416
Afu1g02670	3470	3286	3000	4149	3462.84	3670.52	3255.15	0.886836	-0.173261	0.338095	0.7602
Afu1g02680	734	575	480	850	650.97	671.795	630.146	0.938003	-0.0923358	0.662329	0.926929
Afu1g02700	184	144	102	232	161.988	166.079	157.897	0.950732	-0.0728899	0.780844	0.966673
Afu1g02710	846	1005	849	1119	953.247	1013.71	892.779	0.880701	-0.183275	0.352067	0.769285
Afu1g02720	879	996	867	1125	965.659	1027.16	904.158	0.88025	-0.184014	0.3545	0.769285
Afu1g02730	355	346	172	315	291.627	245.455	337.798	1.37621	0.460702	0.0669297	0.366834
Afu1g02740	1	4	1	1	1.73638	1.04964	2.42312	2.30853	1.20697	0.718073	0.949435
Afu1g02750	2	2	0	0	0.963876	0	1.92775	Inf	Inf	0.421726	0.806907
Afu1g02760	158	144	395	168	228.519	311.555	145.483	0.466956	-1.09864	0.345388	0.764044
Afu1g02770	73	83	371	65	162.864	250.5	75.2271	0.300307	-1.73549	0.406142	0.800321
Afu1g02780	650	787	1660	735	1007.82	1322.47	693.158	0.524137	-0.931983	0.396077	0.793758
Afu1g02800	977	995	1920	1339	1351	1751.55	950.463	0.542642	-0.881927	0.160864	0.594453
Afu1g02810	257	276	236	279	262.097	267.235	256.958	0.961543	-0.0565764	0.852231	0.98511
Afu1g02820	174	209	225	269	220.441	256.143	184.739	0.721234	-0.471462	0.0619795	0.351742
Afu1g02830	325	383	411	400	383.939	426.407	341.472	0.800812	-0.320465	0.277023	0.718866
Afu1g02840	292	295	296	336	305.881	328.851	282.911	0.860301	-0.217087	0.38289	0.786575
Afu1g02850	154	159	109	137	138.995	127.122	150.869	1.18681	0.247087	0.375932	0.783844
Afu1g02860	742	806	371	514	600.33	454.333	746.327	1.64269	0.716057	0.000686739	0.0146162
Afu1g02870	654	804	358	490	569.516	435.694	703.337	1.61429	0.690901	0.00112851	0.0213439
Afu1g02880	943	1038	836	791	906.106	857.068	955.145	1.11443	0.15631	0.434013	0.814135
Afu1g02890	986	959	882	1322	1031.39	1125.53	937.249	0.83272	-0.264096	0.159964	0.592953
Afu1g02900	1046	984	893	1325	1055.75	1133.44	978.057	0.862909	-0.212719	0.254138	0.696869
Afu1g02910	988	1009	647	786	852.371	742.217	962.525	1.29682	0.374982	0.0569351	0.33376
Afu1g02920	1088	1167	728	884	961.04	834.955	1087.12	1.30201	0.380746	0.050996	0.311884
Afu1g02930	637	738	436	643	607.365	551.614	663.117	1.20214	0.265605	0.224483	0.675984
Afu1g02940	1493	1663	1236	1580	1487.64	1453.52	1521.76	1.04695	0.0661904	0.725728	0.951436
Afu1g02950	813	993	829	945	896.998	922.81	871.186	0.944058	-0.0830526	0.726255	0.951569
Afu1g02960	14	10	7	19	12.1719	12.7951	11.5486	0.902581	-0.147872	0.831293	0.979094
Afu1g02970	864	913	468	608	705.705	554.786	856.623	1.54406	0.62673	0.0022265	0.03643
Afu1g02980	6798	6222	8012	11101	8042.13	9812.01	6272.26	0.639243	-0.645564	0.000403355	0.00996256
Afu1g02985	7114	6669	8155	11652	8393.94	10147.3	6640.56	0.654415	-0.611722	0.000740305	0.0154964
Afu1g02990	142	101	151	170	142.024	167.121	116.927	0.699659	-0.515276	0.0744606	0.391561
Afu1g03000	273	218	193	314	246.948	257.51	236.386	0.917965	-0.123489	0.5577	0.880562
Afu1g03010	1201	940	1022	1495	1159.06	1287.46	1030.66	0.800541	-0.320954	0.0912686	0.437579
Afu1g03020	1007	753	952	1257	992.395	1137.72	847.075	0.74454	-0.425579	0.0320441	0.237561
Afu1g03030	572	603	461	517	537.861	509.305	566.416	1.11214	0.153332	0.426854	0.810356
Afu1g03035	9225	9566	8788	12248	9926.29	10794.9	9057.63	0.839062	-0.253151	0.155913	0.585403
Afu1g03040	8799	8964	8432	11713	9450.71	10340	8561.41	0.827988	-0.272319	0.128392	0.527521
Afu1g03050	421	323	435	614	447.988	537.853	358.123	0.665839	-0.586755	0.0062807	0.0776751
Afu1g03060	1873	1849	1643	1978	1835.15	1876.63	1793.67	0.955789	-0.0652355	0.7669	0.963376
Afu1g03070	766	868	681	799	778.157	768.371	787.943	1.02547	0.0362883	0.821461	0.97833
Afu1g03080	643	679	582	729	657.453	677.622	637.283	0.94047	-0.0885466	0.684432	0.93443
Afu1g03090	1144	1016	1277	1484	1237.39	1434.36	1040.41	0.725351	-0.463248	0.0207955	0.177619
Afu1g03100	279	257	281	443	313.356	368.491	258.22	0.70075	-0.513027	0.021123	0.17992
Afu1g03110	13033	12141	8934	16840	12547.4	12966.5	12128.3	0.935354	-0.0964149	0.628149	0.910844
Afu1g03120	13463	12290	9280	17072	12842	13278	12406.1	0.934337	-0.0979845	0.610555	0.904095
Afu1g03130	207	230	182	263	219.258	227.806	210.71	0.924955	-0.112545	0.626638	0.909971
Afu1g03140	184	197	102	100	144.916	106.155	183.677	1.73027	0.790995	0.00331959	0.0483252
Afu1g03150	4424	5332	2122	2506	3553.75	2401.65	4705.85	1.95942	0.970427	1.87817e-06	0.000109366
Afu1g03160	42	39	52	41	44.3055	49.5874	39.0236	0.786965	-0.345629	0.502186	0.85489
Afu1g03170	108	84	122	111	107.743	123.062	92.4247	0.751042	-0.413035	0.269966	0.71181
Afu1g03180	1784	1532	634	967	1206.81	816.642	1596.98	1.95554	0.96757	1.27958e-06	7.68387e-05
Afu1g03190	1	2	2	4	2.22875	3.00722	1.45029	0.48227	-1.05209	0.670454	0.929047
Afu1g03200	501	934	85	110	397.044	100.568	693.519	6.89599	2.78576	0.00120709	0.0227407
Afu1g03210	3	5	2	3	3.20885	2.55324	3.86446	1.51355	0.597933	0.811213	0.976342
Afu1g03220	1	0	1	0	0.536565	0.595666	0.477463	0.801561	-0.319115	1	1
Afu1g03230	0	0	0	0	0	0	0	NA	NA	NA	NA
Afu1g03240	0	0	0	0	0	0	0	NA	NA	NA	NA
Afu1g03250	0	0	0	0	0	0	0	NA	NA	NA	NA
Afu1g03260	0	0	1	1	0.524819	1.04964	0	0	-Inf	0.718065	0.949435
Afu1g03270	7	7	7	16	9.09016	11.4332	6.74713	0.590136	-0.760882	0.390819	0.791035
Afu1g03280	4	3	4	10	5.14573	6.92237	3.36909	0.486696	-1.03891	0.40633	0.800321
Afu1g03290	0	0	0	0	0	0	0	NA	NA	NA	NA
Afu1g03300	19	33	12	16	19.7675	14.4115	25.1234	1.74329	0.801811	0.203297	0.653675
Afu1g03310	35	36	14	16	24.9125	15.6029	34.2221	2.19332	1.13312	0.0403359	0.271423
Afu1g03320	48	50	25	35	39.0098	30.7806	47.2389	1.5347	0.617952	0.177924	0.618447
Afu1g03352	3	6	3	4	3.97688	3.60288	4.35087	1.20761	0.272152	0.950293	1
Afu1g03360	6	7	4	10	6.59602	6.92237	6.26967	0.905711	-0.142877	0.920181	1
Afu1g03370	497	528	328	333	420.338	346.551	494.125	1.42584	0.51181	0.0143975	0.139002
Afu1g03380	449	448	423	435	440.869	449.444	432.294	0.961842	-0.0561287	0.888298	0.994279
Afu1g03390	20908	20541	18345	27245	21635.1	23295.9	19974.2	0.857412	-0.221939	0.197902	0.64609
Afu1g03400	1495	1250	1110	1594	1353.32	1384.82	1321.82	0.95451	-0.0671674	0.699208	0.942083
Afu1g03410	321	264	204	242	256.528	231.377	281.679	1.2174	0.283806	0.220452	0.672413
Afu1g03420	831	861	630	821	781.777	747.98	815.574	1.09037	0.124816	0.538027	0.870147
Afu1g03430	877	897	666	883	826.309	797.57	855.048	1.07207	0.100394	0.624543	0.9093
Afu1g03440	55	45	24	47	41.8908	35.6326	48.1491	1.35126	0.43431	0.371065	0.782452
Afu1g03450	601	628	449	539	552.284	512.144	592.423	1.15675	0.210077	0.300287	0.737137
Afu1g03460	840	852	612	730	755.72	695.946	815.493	1.17178	0.228696	0.241745	0.689394
Afu1g03470	263	297	189	250	248.056	226.074	270.038	1.19447	0.256367	0.294276	0.731387
Afu1g03480	14	7	4	6	7.59793	5.10649	10.0894	1.97579	0.982433	0.357825	0.771303
Afu1g03490	378	337	296	401	351.381	358.359	344.402	0.961053	-0.0573127	0.795948	0.970718
Afu1g03500	1209	955	988	1346	1120.67	1199.56	1041.78	0.868464	-0.203462	0.294121	0.731387
Afu1g03510	6651	5507	4588	8934	6321.49	6788.69	5854.28	0.862358	-0.213641	0.440143	0.818761
Afu1g03520	6814	5719	4596	8893	6405.04	6774.84	6035.23	0.89083	-0.166779	0.516436	0.860847
Afu1g03530	229	215	139	244	203.742	193.566	213.918	1.10514	0.144228	0.653355	0.921315
Afu1g03540	225	232	133	193	193.559	166.84	220.277	1.32029	0.400854	0.128375	0.527521
Afu1g03550	591	598	498	755	606.223	639.39	573.056	0.896254	-0.15802	0.407648	0.800957
Afu1g03560	356	363	304	334	339.627	332.709	346.545	1.04159	0.0587822	0.742703	0.955893
Afu1g03570	161	198	131	212	173.728	174.274	173.181	0.99373	-0.00907411	0.916881	1
Afu1g03580	176	166	119	186	160.05	155.323	164.778	1.06087	0.0852546	0.811	0.976342
Afu1g03590	469	508	362	478	451.829	432.629	471.028	1.08876	0.122682	0.57811	0.889857
Afu1g03600	566	513	546	602	559.149	598.524	519.774	0.868426	-0.203525	0.37805	0.7845
Afu1g03610	70527	66304	65202	83283	71285.9	76646.7	65925.2	0.860118	-0.217394	0.237107	0.684665
Afu1g03620	501	548	577	626	566.824	627.885	505.763	0.805503	-0.312038	0.161509	0.595236
Afu1g03630	7216	7708	7182	8669	7704.1	8213.55	7194.65	0.875949	-0.191082	0.317532	0.750151
Afu1g03640	7748	8167	7571	9407	8226.11	8780.29	7671.92	0.873766	-0.194681	0.300518	0.737149
Afu1g03650	540	513	558	789	598.962	690.565	507.36	0.734703	-0.444767	0.0299591	0.226473
Afu1g03660	804	789	425	917	718.555	669.449	767.66	1.1467	0.197493	0.652865	0.921105
Afu1g03670	786	731	360	889	674.437	618.02	730.854	1.18257	0.24193	0.659333	0.925339
Afu1g03680	4189	3946	3067	4059	3794.53	3669.58	3919.48	1.0681	0.0950489	0.611682	0.904518
Afu1g03690	398	434	619	431	482.756	564.379	401.134	0.710752	-0.492581	0.416434	0.804775
Afu1g03700	105	95	81	103	95.6754	95.008	96.3429	1.01405	0.0201298	0.95882	1
Afu1g03710	13594	15339	11092	13510	13346	12740.3	13951.7	1.09509	0.131047	0.451257	0.827578
Afu1g03720	13922	15476	11279	13416	13492	12809	14175	1.10664	0.146189	0.395417	0.793758
Afu1g03730	3074	3717	2685	2427	2988.44	2701.15	3275.72	1.21271	0.278238	0.285537	0.721009
Afu1g03740	284	329	280	345	309.518	323.406	295.629	0.914111	-0.129558	0.594109	0.899333
Afu1g03750	464	421	379	419	421.147	415.971	426.323	1.02489	0.0354625	0.81372	0.976458
Afu1g03760	407	334	326	324	349.032	341.274	356.79	1.04546	0.0641438	0.700988	0.943398
Afu1g03770	68	36	45	46	48.833	47.6876	49.9784	1.04804	0.0676884	0.865725	0.987638
Afu1g03780	48	57	40	44	47.2226	43.8014	50.6438	1.15621	0.209409	0.60337	0.900946
Afu1g03790	608	674	320	375	489.496	360.852	618.14	1.713	0.776526	0.000254371	0.0069235
Afu1g03800	307	354	101	113	215.116	111.461	318.771	2.85994	1.51598	2.59069e-09	3.27518e-07
Afu1g03810	1276	1420	877	1044	1148.15	996.345	1299.95	1.30472	0.383739	0.0452184	0.288621
Afu1g03820	983	1078	774	949	942.782	891.864	993.7	1.11418	0.155986	0.416338	0.804775
Afu1g03830	685	565	536	720	624.011	646.136	601.886	0.931515	-0.102348	0.619428	0.907809
Afu1g03840	1704	1588	1257	1626	1536.47	1486.91	1586.02	1.06666	0.0930959	0.622954	0.908935
Afu1g03860	1813	1775	1406	1827	1697.97	1666.91	1729.02	1.03726	0.0527806	0.780116	0.966505
Afu1g03870	164	151	106	137	138.543	125.335	151.752	1.21078	0.275934	0.326606	0.756869
Afu1g03880	1319	1112	1157	1474	1264.5	1358.34	1170.67	0.861836	-0.214515	0.27896	0.718906
Afu1g03890	1226	1203	1151	1453	1257.88	1345.23	1170.52	0.870129	-0.200699	0.311762	0.744906
Afu1g03910	647	694	530	679	635.219	623.949	646.489	1.03612	0.0511981	0.801509	0.972863
Afu1g03920	671	710	633	789	700.485	735.24	665.731	0.905461	-0.143275	0.499225	0.854652
Afu1g03930	102	84	98	133	104.157	118.753	89.56	0.754167	-0.407043	0.184072	0.627647
Afu1g03940	4380	4049	3487	4979	4199.09	4337.41	4060.78	0.936222	-0.095078	0.577912	0.889836
Afu1g03950	3533	3214	2885	3621	3306.27	3362.33	3250.21	0.966655	-0.0489267	0.813793	0.976458
Afu1g03960	2913	2756	2529	3187	2842.32	2953.24	2731.4	0.924883	-0.112658	0.562785	0.881994
Afu1g03970	2448	2450	2243	2622	2443.47	2526.39	2360.54	0.934354	-0.0979596	0.646015	0.917911
Afu1g03992	870	837	671	842	802.228	781.935	822.521	1.0519	0.0730027	0.703218	0.943797
Afu1g04010	324	319	224	335	297.687	285.509	309.864	1.0853	0.118096	0.65666	0.923103
Afu1g04020	27373	24031	22224	35263	27002.5	29246.5	24758.6	0.84655	-0.240332	0.155187	0.583804
Afu1g04040	27565	23903	22617	35392	27163.6	29539.1	24788	0.839159	-0.252984	0.138053	0.548645
Afu1g04062	14138	14427	10547	19166	14375.6	14983.3	13767.9	0.91888	-0.122051	0.530344	0.864813
Afu1g04070	13583	14139	10491	18250	13948.4	14534.1	13362.8	0.919409	-0.121222	0.488894	0.848874
Afu1g04080	548	424	263	469	418.731	369.573	467.889	1.26603	0.340309	0.258127	0.698812
Afu1g04090	735	637	463	682	623.091	585.402	660.781	1.12876	0.174745	0.430201	0.811069
Afu1g04100	490	445	571	741	563.464	676.518	450.411	0.665778	-0.586886	0.00533048	0.0688378
Afu1g04110	181	192	349	507	308.931	438.051	179.812	0.410483	-1.28461	3.27666e-08	3.12765e-06
Afu1g04120	209	202	332	307	267.588	337.13	198.045	0.587444	-0.767476	0.0222359	0.185876
Afu1g04130	89	106	58	128	93.3555	92.6569	94.054	1.01508	0.0215913	0.955084	1
Afu1g04140	58	54	32	58	49.6754	45.3916	53.9592	1.18875	0.249442	0.606162	0.902027
Afu1g04150	134	168	62	72	107.657	69.6172	145.697	2.09284	1.06546	0.000469548	0.0109648
Afu1g04160	155	165	64	65	110.948	67.6307	154.265	2.28099	1.18966	7.25579e-05	0.00242061
Afu1g04170	3554	2997	1875	4023	3048.94	2943.2	3154.68	1.07186	0.100111	0.881446	0.992956
Afu1g04190	3532	2964	1823	3999	3014.73	2901.33	3128.13	1.07817	0.108586	0.872203	0.989212
Afu1g04210	502	459	385	550	470.983	479.015	462.95	0.966462	-0.0492152	0.794324	0.969336
Afu1g04220	181	187	138	237	183.587	189.793	177.38	0.934598	-0.0975827	0.638833	0.915141
Afu1g04230	167	152	154	230	174.909	196.146	153.671	0.783453	-0.352081	0.166418	0.600657
Afu1g04240	181	177	196	219	194.343	216.17	172.516	0.798056	-0.325438	0.228264	0.677781
Afu1g04250	108	110	121	178	128.977	152.882	105.071	0.68727	-0.541051	0.0541096	0.323513
Afu1g04260	593	584	395	396	491.131	415.061	567.201	1.36655	0.450538	0.0258734	0.206438
Afu1g04270	95	104	44	91	81.7333	67.5207	95.946	1.42099	0.506893	0.168074	0.603223
Afu1g04280	1428	1426	1393	2076	1573.82	1772.21	1375.44	0.776119	-0.365651	0.0486435	0.302699
Afu1g04290	2177	2181	2296	2919	2396.55	2692.79	2100.3	0.779973	-0.358503	0.0590909	0.341398
Afu1g04300	790	808	879	982	869.804	969.39	770.218	0.794539	-0.331811	0.114544	0.496718
Afu1g04310	194	180	251	330	239.752	299.323	180.182	0.601967	-0.732244	0.00268964	0.0419513
Afu1g04315	2052	2109	2052	2503	2182.1	2358.6	2005.6	0.850336	-0.233895	0.229872	0.677916
Afu1g04320	26909	25916	23414	40753	28950.8	32447.6	25453.9	0.784463	-0.350223	0.0987901	0.457214
Afu1g04330	25425	23876	21710	38532	27088.7	30424.3	23753.1	0.780728	-0.357109	0.116697	0.502793
Afu1g04340	369	419	295	319	350.265	320.538	379.991	1.18548	0.245469	0.243873	0.690417
Afu1g04350	84	94	87	96	90.617	95.4042	85.8297	0.899644	-0.152574	0.685378	0.934987
Afu1g04360	994	892	819	951	914.028	919.577	908.479	0.987931	-0.0175171	0.983906	1
Afu1g04370	370	374	266	555	384.49	410.401	358.58	0.873731	-0.19474	0.501497	0.85489
Afu1g04380	419	426	282	536	409.288	411.306	407.269	0.990185	-0.0142305	0.855338	0.986406
Afu1g04390	1483	1526	1364	1986	1582.21	1714.07	1450.34	0.846138	-0.241034	0.189506	0.635303
Afu1g04400	1433	1383	1286	2018	1519.53	1682.14	1356.91	0.80666	-0.309968	0.0884008	0.428967
Afu1g04410	618	421	450	680	538.301	576.75	499.852	0.866671	-0.206444	0.416892	0.804995
Afu1g04420	891	695	660	791	757.854	752.231	763.477	1.01495	0.0214094	0.878462	0.992039
Afu1g04430	314	323	249	245	283.289	259.544	307.035	1.18298	0.242425	0.251123	0.695528
Afu1g04440	241	354	261	225	272.436	257.612	287.259	1.11508	0.15715	0.64398	0.916375
Afu1g04450	809	824	793	853	823.336	859.6	787.072	0.915626	-0.12717	0.59464	0.899333
Afu1g04455	9	6	20	18	13.6502	20.0848	7.21565	0.359259	-1.4769	0.0578603	0.337741
Afu1g04460	1016	849	614	1280	922.444	946.822	898.067	0.948507	-0.076269	0.738832	0.95471
Afu1g04470	1553	1310	1233	2132	1540.51	1702.32	1378.7	0.809895	-0.304194	0.171153	0.609119
Afu1g04480	1566	1438	1388	2301	1659.27	1871.37	1447.17	0.77332	-0.370862	0.044119	0.284303
Afu1g04490	1694	1852	1131	1312	1489.48	1269.31	1709.66	1.34692	0.429667	0.0221586	0.185673
Afu1g04510	1843	1917	1254	1567	1635.38	1458.34	1812.42	1.2428	0.313591	0.0971595	0.454281
Afu1g04520	354	377	276	298	326.043	299.687	352.4	1.17589	0.233755	0.270898	0.712117
Afu1g04530	16375	15640	13734	22618	16937.4	18448.8	15426	0.83615	-0.258166	0.12376	0.519911
Afu1g04540	26398	25747	22882	34254	27154.1	29180.3	25127.8	0.861119	-0.215715	0.208196	0.656929
Afu1g04550	4987	5478	4445	5265	5041.79	5037.89	5045.68	1.00155	0.00222844	0.950231	1
Afu1g04560	5693	6144	5023	6067	5726.5	5746.27	5706.72	0.993117	-0.00996444	0.990246	1
Afu1g04570	757	800	639	763	738.79	727.01	750.57	1.03241	0.0460109	0.790379	0.968702
Afu1g04575	537	473	1003	1096	790.738	1095.01	486.471	0.444264	-1.17051	1.76241e-08	1.82078e-06
Afu1g04580	1098	1140	1267	1527	1263.34	1447.92	1078.77	0.745044	-0.424603	0.0322891	0.238458
Afu1g04590	699	779	469	628	638.562	564.461	712.663	1.26255	0.336345	0.107052	0.480183
Afu1g04600	678	698	546	710	655.395	647.553	663.236	1.02422	0.034525	0.868705	0.988708
Afu1g04610	8320	9147	7439	10614	8835.66	9249.61	8421.72	0.910494	-0.135278	0.430345	0.811069
Afu1g04620	7737	8775	7227	10287	8468.64	8974.88	7962.41	0.887189	-0.172687	0.321067	0.752811
Afu1g04630	219	227	258	296	251.519	288.057	214.98	0.746311	-0.422152	0.0896659	0.43292
Afu1g04640	2927	3623	2569	2669	2950.86	2741.91	3159.81	1.15241	0.204654	0.343232	0.762491
Afu1g04650	502	416	431	642	495.108	548.181	442.034	0.806365	-0.310495	0.131486	0.535079
Afu1g04660	39587	36865	33598	56527	41253.9	45674.8	36833	0.806417	-0.310401	0.0973041	0.454281
Afu1g04670	698	589	353	550	539.86	459.954	619.767	1.34745	0.430235	0.0498692	0.307735
Afu1g04680	2518	2432	4263	4244	3425.59	4465.98	2385.21	0.534084	-0.90486	0.000808688	0.0165972
Afu1g04690	981	1039	728	994	929.333	884.892	973.775	1.10044	0.138087	0.503523	0.855499
Afu1g04700	582	652	699	771	680.704	766.382	595.025	0.776408	-0.365114	0.0893833	0.431989
Afu1g04710	1743	1691	1633	2347	1846.47	2038.19	1654.74	0.811868	-0.300683	0.10376	0.471851
Afu1g04720	1128	969	859	1459	1091.97	1174.02	1009.91	0.860217	-0.217227	0.271486	0.71301
Afu1g04730	155	152	53	75	106.78	65.6181	147.942	2.25458	1.17286	0.000163294	0.00473996
Afu1g04740	28	19	26	23	24.2697	25.9287	22.6108	0.87204	-0.197534	0.813539	0.976458
Afu1g04750	340	272	217	255	269.832	245.022	294.642	1.20251	0.26605	0.242601	0.690402
Afu1g04760	493	478	466	585	505.524	543.153	467.895	0.861441	-0.215175	0.323202	0.753903
Afu1g04770	679	768	680	727	716.426	735.09	697.763	0.949221	-0.0751838	0.787884	0.968702
Afu1g04780	301	351	262	214	283.831	253.214	314.447	1.24182	0.31246	0.285392	0.721009
Afu1g04790	360	308	322	332	332.112	342.523	321.702	0.939213	-0.0904753	0.779298	0.965951
Afu1g04800	702	779	721	840	762.453	810.811	714.095	0.880717	-0.183249	0.396591	0.794174
Afu1g04810	816	951	766	871	851.939	851.689	852.189	1.00059	0.000846727	0.947756	1
Afu1g04820	260	280	160	197	222.537	184.739	260.336	1.40921	0.494888	0.0437372	0.283937
Afu1g04830	76	75	60	138	85.5781	98.3879	72.7682	0.739605	-0.435173	0.294291	0.731387
Afu1g04840	1378	1184	1008	2169	1409.48	1585.09	1233.86	0.778413	-0.361393	0.315544	0.74895
Afu1g04850	1448	1396	1063	1484	1338.64	1306.89	1370.4	1.0486	0.0684634	0.749179	0.958725
Afu1g04860	1792	1669	1273	1818	1625.52	1583.6	1667.44	1.05294	0.074423	0.730617	0.953228
Afu1g04870	444	361	219	369	342.777	297.966	387.589	1.30078	0.379379	0.116293	0.501972
Afu1g04880	250	233	190	275	235.359	238.019	232.7	0.977655	-0.0326024	0.871964	0.989212
Afu1g04890	5910	5544	3836	5405	5128.58	4738.69	5518.48	1.16456	0.219784	0.248801	0.694405
Afu1g04900	3935	3349	3177	4503	3722.24	3936.66	3507.82	0.891063	-0.1664	0.351256	0.769285
Afu1g04910	938	1063	685	734	853.082	741.246	964.918	1.30175	0.380454	0.0466195	0.294104
Afu1g04920	496	450	351	420	427.727	399.747	455.708	1.13999	0.189023	0.364476	0.777271
Afu1g04930	1077	880	944	1262	1038.75	1135.22	942.271	0.830034	-0.268757	0.171899	0.609672
Afu1g04940	3126	3050	2717	3818	3163.9	3351.69	2976.11	0.887944	-0.171459	0.339365	0.76149
Afu1g04950	1040	975	822	1130	986.72	1002.62	970.815	0.968273	-0.0465139	0.799302	0.971795
Afu1g04960	4953	5220	3371	3955	4353.7	3803.45	4903.95	1.28934	0.366638	0.0418649	0.277221
Afu1g04970	824	807	722	825	795.281	804.597	785.965	0.976843	-0.033801	0.92422	1
Afu1g04980	660	663	499	715	629.722	621.827	637.618	1.02539	0.0361793	0.899354	0.99727
Afu1g04990	2418	2515	2047	2729	2418.03	2458.22	2377.84	0.967302	-0.0479624	0.791448	0.968727
Afu1g05000	2784	2757	2362	3277	2782.46	2894.63	2670.3	0.922502	-0.116376	0.515017	0.860425
Afu1g05010	396	698	1056	555	704.785	880.977	528.592	0.600006	-0.736951	0.445688	0.823811
Afu1g05020	66	470	799	204	414.337	568.547	260.127	0.457529	-1.12807	0.539049	0.870742
Afu1g05030	120	132	187	209	163.886	206.269	121.502	0.589046	-0.763549	0.00530229	0.0687509
Afu1g05040	3441	3369	4582	5001	4140.66	4999.65	3281.68	0.656381	-0.607394	0.00152312	0.0271003
Afu1g05050	534	635	510	539	556.159	548.48	563.838	1.028	0.0398409	0.778785	0.965662
Afu1g05060	1232	1373	1122	1521	1307.45	1358.83	1256.08	0.924385	-0.113434	0.545441	0.874745
Afu1g05070	680	729	654	962	752.778	826.286	679.27	0.822077	-0.282655	0.146678	0.566664
Afu1g05080	13816	12367	10346	17192	13289.8	13967.4	12612.1	0.902965	-0.147258	0.37163	0.782452
Afu1g05090	13441	11685	9815	16646	12752.3	13403.3	12101.3	0.902864	-0.14742	0.417169	0.805175
Afu1g05100	14339	12642	10176	17585	13520.1	14044.6	12995.6	0.92531	-0.111992	0.528394	0.864636
Afu1g05110	224	201	136	203	188.944	173.167	204.721	1.18222	0.241496	0.377376	0.7845
Afu1g05120	2585	2465	1954	2613	2391.7	2350.16	2433.25	1.03536	0.0501276	0.798313	0.971649
Afu1g05130	1690	1513	1420	1818	1607.01	1671.16	1542.86	0.923222	-0.115251	0.558909	0.881194
Afu1g05140	6	8	6	4	6.07298	5.38988	6.75608	1.25348	0.325934	0.799964	0.971841
Afu1g05150	245	223	141	295	221.679	217.91	225.449	1.03459	0.0490642	0.9971	1
Afu1g05160	1589	1500	887	1967	1454.81	1421.32	1488.31	1.04713	0.0664461	0.965907	1
Afu1g05170	695	837	565	765	711.402	683.839	738.965	1.08061	0.111849	0.601386	0.900946
Afu1g05180	591	707	524	685	624.587	623.099	626.075	1.00478	0.00687359	0.981774	1
Afu1g05190	949	854	884	1087	944.272	1020.04	868.509	0.85145	-0.232006	0.257932	0.698812
Afu1g05200	996	869	883	1155	974.278	1050.31	898.246	0.855221	-0.225631	0.257478	0.69877
Afu1g05210	2862	2654	2078	2955	2618.36	2579.28	2657.44	1.0303	0.0430699	0.851461	0.984801
Afu1g05220	3819	3634	3150	4242	3696.58	3802.09	3591.06	0.944495	-0.082385	0.64838	0.919097
Afu1g05230	988	967	1018	1334	1077.04	1211.99	942.095	0.777316	-0.363427	0.0647287	0.360745
Afu1g05240	1763	1353	1973	2334	1867.35	2234.82	1499.88	0.671144	-0.575305	0.0031206	0.0465221
Afu1g05260	92	101	52	91	82.6702	72.286	93.0543	1.28731	0.364358	0.318187	0.750642
Afu1g05270	218	234	203	229	221.394	224.88	217.908	0.968997	-0.0454356	0.909946	1
Afu1g05280	1372	1331	876	1182	1180.45	1058.4	1302.5	1.23063	0.299397	0.129279	0.529684
Afu1g05290	251	266	227	269	253.282	257.334	249.229	0.968503	-0.0461713	0.887417	0.994279
Afu1g05300	342	362	268	308	319.418	299.462	339.374	1.13328	0.180505	0.402736	0.798728
Afu1g05310	1430	1224	747	1380	1174.79	1071.44	1278.14	1.19292	0.254494	0.374502	0.783755
Afu1g05320	1408	1198	731	1369	1155.95	1056.92	1254.99	1.18741	0.247814	0.411161	0.802118
Afu1g05330	164	159	86	93	124.545	93.4466	155.644	1.66559	0.736033	0.00958876	0.105531
Afu1g05340	11932	10724	8490	15573	11520.1	12126.9	10913.4	0.899933	-0.152111	0.479843	0.845133
Afu1g05350	11752	10666	8319	15430	11379.7	11960.1	10799.2	0.902937	-0.147303	0.498882	0.854565
Afu1g05360	115	144	110	116	121.568	118.184	124.952	1.05727	0.0803378	0.743619	0.956118
Afu1g05370	385	428	394	489	424.346	456.684	392.008	0.858379	-0.220313	0.324803	0.754903
Afu1g05380	72438	66956	47435	81936	66303.4	65452	67154.8	1.02602	0.0370529	0.958888	1
Afu1g05390	72117	65804	47351	81133	65739.3	65037.4	66441.1	1.02158	0.0308073	0.979992	1
Afu1g05400	4	6	4	8	5.42138	6.01443	4.82833	0.802791	-0.316903	0.833596	0.979094
Afu1g05410	309	261	291	574	354.204	433.918	274.49	0.632585	-0.660669	0.0592128	0.341692
Afu1g05420	336	303	288	341	317.083	326.356	307.811	0.943175	-0.0844022	0.754267	0.960975
Afu1g05430	302	291	280	351	305.935	326.13	285.74	0.876153	-0.190745	0.423647	0.807718
Afu1g05440	1181	1202	880	1254	1121.01	1093.47	1148.55	1.05038	0.0709091	0.752168	0.959866
Afu1g05450	1479	1550	1137	1491	1407.13	1354.14	1460.11	1.07825	0.108696	0.576243	0.888692
Afu1g05460	558	653	468	462	536.279	488.506	584.052	1.19559	0.25772	0.223749	0.675161
Afu1g05470	807	840	690	849	795.165	796.431	793.9	0.996822	-0.00459215	0.998219	1
Afu1g05480	467	371	397	581	451.836	500.237	403.435	0.806488	-0.310276	0.139441	0.550659
Afu1g05490	440	388	293	429	384.048	369.284	398.812	1.07996	0.11098	0.654147	0.921594
Afu1g05500	12778	11279	10703	17057	12853	14118.8	11587.3	0.820699	-0.285075	0.0962416	0.451509
Afu1g05510	12568	10832	10689	16915	12657.8	14046	11269.6	0.802335	-0.317724	0.066199	0.364517
Afu1g05520	419	467	436	407	435.844	444.477	427.212	0.961158	-0.0571552	0.932558	1
Afu1g05530	409	446	391	434	421.076	429.929	412.223	0.958816	-0.0606738	0.843201	0.982091
Afu1g05540	19	18	19	19	18.8852	19.9431	17.8272	0.893905	-0.161807	0.872	0.989212
Afu1g05550	41	80	19	23	40.124	21.759	58.489	2.68804	1.42656	0.0532603	0.321101
Afu1g05560	2746	2484	1952	3110	2546.98	2574.59	2519.36	0.97855	-0.0312828	0.791001	0.968702
Afu1g05570	257	289	167	197	226.095	188.909	263.281	1.3937	0.478918	0.048217	0.301215
Afu1g05580	319	331	217	273	283.254	253.194	313.314	1.23745	0.307366	0.186556	0.632087
Afu1g05590	493	510	284	250	383.061	282.662	483.46	1.71038	0.774319	0.000275321	0.00735823
Afu1g05595	88	88	42	89	75.1212	65.4214	84.8211	1.29654	0.374661	0.345681	0.764044
Afu1g05600	40	54	39	59	47.69	50.0153	45.3648	0.90702	-0.140794	0.723176	0.950802
Afu1g05610	4603	4764	3687	4986	4487.38	4459.72	4515.04	1.0124	0.0177843	0.93876	1
Afu1g05620	3158	2854	2384	4324	3139.54	3383.04	2896.05	0.856051	-0.224232	0.321062	0.752811
Afu1g05630	3576	3294	2779	4905	3595.87	3882.08	3309.65	0.852546	-0.230151	0.270231	0.711885
Afu1g05640	544	590	512	743	594.503	642.281	546.724	0.851222	-0.232393	0.243829	0.690417
Afu1g05650	530	513	480	668	545.879	589.172	502.585	0.853036	-0.229321	0.264941	0.706313
Afu1g05655	355	364	323	461	374.117	401.681	346.554	0.862759	-0.21297	0.321402	0.752811
Afu1g05660	111	102	65	99	93.137	83.6614	102.613	1.22652	0.294573	0.385857	0.789054
Afu1g05670	155	148	88	159	135.298	124.6	145.996	1.17172	0.228624	0.491074	0.849826
Afu1g05680	110	88	77	130	100.104	104.882	95.3253	0.908877	-0.137843	0.61426	0.906019
Afu1g05690	541	571	466	555	532.792	529.534	536.05	1.0123	0.0176422	0.903963	0.997917
Afu1g05700	245	279	251	233	253.988	255.287	252.688	0.989817	-0.0147667	0.953887	1
Afu1g05710	451	475	339	460	428.57	410.757	446.382	1.08673	0.119993	0.597908	0.900164
Afu1g05720	364	349	282	366	338.843	334.131	343.555	1.0282	0.0401256	0.862168	0.986406
Afu1g05730	588	564	485	606	559.545	564.004	555.085	0.984186	-0.0229968	0.93608	1
Afu1g05740	762	741	606	914	750.081	775.903	724.259	0.93344	-0.0993704	0.579033	0.890564
Afu1g05745	480	454	273	546	430.249	410.485	450.014	1.0963	0.13264	0.754882	0.960975
Afu1g05750	15	13	5	15	11.6366	9.78789	13.4853	1.37776	0.46232	0.666033	0.927573
Afu1g05760	298	280	214	284	267.44	256.4	278.48	1.08611	0.119174	0.624356	0.9093
Afu1g05770	556	523	277	328	416.883	313.902	519.864	1.65613	0.727819	0.000798803	0.0164345
Afu1g05780	81	75	84	100	85.2943	95.433	75.1555	0.787521	-0.34461	0.313667	0.746683
Afu1g05790	205723	178577	127005	174125	169894	154700	185087	1.19643	0.258731	0.159652	0.592301
Afu1g05800	230	275	168	251	228.799	214.019	243.58	1.13813	0.186661	0.487765	0.847918
Afu1g05810	3863	3578	3667	4883	3992.94	4401.05	3584.83	0.814539	-0.295944	0.109281	0.484713
Afu1g05820	3180	3029	3128	4380	3421.66	3851.64	2991.68	0.776729	-0.364516	0.0464899	0.294104
Afu1g05830	1630	1358	1328	1781	1519.19	1599.57	1438.81	0.899502	-0.152801	0.423751	0.807718
Afu1g05840	1427	1383	1168	1672	1404.41	1454.78	1354.05	0.930761	-0.103518	0.562375	0.881994
Afu1g05850	199	182	258	381	255.094	326.645	183.542	0.561902	-0.831609	0.000468712	0.0109648
Afu1g05860	555	507	573	772	601.693	691.782	511.604	0.739544	-0.435292	0.0355596	0.252156
Afu1g05870	419	380	322	450	390.493	396.091	384.894	0.971731	-0.0413718	0.836626	0.979094
Afu1g05880	34	54	25	38	37.3213	32.1425	42.5001	1.32224	0.402981	0.411826	0.802961
Afu1g05890	39	46	16	38	33.8888	26.7815	40.9961	1.53076	0.614246	0.249376	0.694886
Afu1g05900	1345	1145	1009	1386	1214.68	1230.23	1199.13	0.97472	-0.0369396	0.836827	0.979094
Afu1g05910	1467	1362	1100	1526	1355.46	1347.99	1362.93	1.01108	0.0159027	0.958204	1
Afu1g05920	315	306	218	261	273.792	248.342	299.243	1.20497	0.268993	0.241443	0.689181
Afu1g05930	1098	1114	948	1058	1055.56	1044.99	1066.12	1.02022	0.0288754	0.822519	0.9784
Afu1g05940	1314	1478	1090	1289	1290.37	1234.44	1346.31	1.09062	0.125144	0.48937	0.849146
Afu1g05950	434	565	360	382	434.95	387.857	482.042	1.24284	0.313637	0.210579	0.659521
Afu1g05960	931	916	799	943	897.052	904.032	890.073	0.984559	-0.0224503	0.955295	1
Afu1g05970	485	398	405	482	442.61	460.059	425.162	0.924147	-0.113805	0.638714	0.915116
Afu1g05980	14063	12769	9484	17985	13369.8	13814	12925.6	0.935689	-0.0958988	0.637436	0.914101
Afu1g05990	15110	13955	10280	18923	14358.2	14713.9	14002.4	0.95164	-0.0715129	0.68052	0.932996
Afu1g06000	291	206	142	165	199.316	159.49	239.143	1.49942	0.584409	0.0420531	0.277504
Afu1g06010	503	459	423	565	485.944	508.46	463.428	0.911433	-0.133791	0.53017	0.864813
Afu1g06020	8357	6979	11168	13572	10099.3	12813.7	7384.84	0.576324	-0.795048	1.88378e-05	0.000797327
Afu1g06030	1246	917	880	2055	1249.03	1457.1	1040.96	0.714407	-0.485181	0.291061	0.72769
Afu1g06040	682	704	600	708	673.438	678.811	668.065	0.984169	-0.0230221	0.954153	1
Afu1g06050	2243	2125	1815	2370	2130.81	2157.04	2104.58	0.975676	-0.0355253	0.854865	0.986257
Afu1g06060	1946	1696	1756	2252	1911.22	2068.33	1754.1	0.848075	-0.237737	0.216899	0.668996
Afu1g06071	1244	1339	993	1348	1224.36	1203.45	1245.27	1.03475	0.0492851	0.818405	0.978203
Afu1g06080	3452	3721	3053	3912	3526.32	3594.5	3458.15	0.962065	-0.0557933	0.771779	0.963658
Afu1g06090	206	207	180	213	201.48	203.916	199.045	0.976114	-0.0348786	0.932511	1
Afu1g06100	3896	4076	3998	4882	4220.29	4597.76	3842.82	0.835802	-0.258767	0.173705	0.612462
Afu1g06110	3917	3780	3737	4528	3995.22	4281.58	3708.87	0.866237	-0.207167	0.283026	0.720984
Afu1g06120	59	56	116	127	91.0805	126.752	55.4095	0.43715	-1.1938	0.000301794	0.00787946
Afu1g06130	52	56	114	143	92.4455	132.824	52.0672	0.392002	-1.35107	3.4395e-05	0.00127103
Afu1g06140	29	29	65	52	45.1386	62.3248	27.9524	0.448496	-1.15683	0.028235	0.216852
Afu1g06150	327	344	322	398	347.971	372.485	323.457	0.868375	-0.20361	0.382215	0.786276
Afu1g06160	3162	2993	2759	4045	3222.66	3479.75	2965.57	0.852236	-0.230675	0.19531	0.643219
Afu1g06170	8105	8768	8559	10332	8961.72	9788.73	8134.71	0.831028	-0.267031	0.156682	0.587816
Afu1g06180	895	919	840	1266	974.715	1075.09	874.343	0.813277	-0.298181	0.115158	0.498844
Afu1g06190	782	793	430	961	725.752	692.402	759.102	1.09633	0.132683	0.824535	0.978486
Afu1g06200	184	138	120	143	145.688	136.398	154.978	1.13622	0.184246	0.486461	0.847288
Afu1g06210	2929	2767	2528	3251	2863.05	2981.7	2744.39	0.920412	-0.119649	0.530634	0.864813
Afu1g06220	2694	2667	2355	3176	2714.08	2844.61	2583.55	0.908228	-0.138874	0.449914	0.826851
Afu1g06230	2004	2114	1690	2096	1971.66	1958.2	1985.11	1.01374	0.0196945	0.897504	0.997134
Afu1g06240	2094	2136	1659	2141	1999.47	1960.16	2038.79	1.04011	0.056738	0.760593	0.962527
Afu1g06250	582	547	526	591	562.784	581.617	543.952	0.93524	-0.0965917	0.703229	0.943797
Afu1g06260	681	796	646	700	707.459	702.58	712.337	1.01389	0.0198982	0.856693	0.986406
Afu1g06270	240	254	194	277	239.725	241.309	238.14	0.986867	-0.019072	0.917287	1
Afu1g06280	1010	971	708	942	901.959	849.372	954.545	1.12382	0.168416	0.40343	0.798877
Afu1g06290	855	864	578	874	784.779	741.066	828.492	1.11797	0.160887	0.469715	0.839631
Afu1g06300	2512	2449	1963	2378	2319.72	2248.84	2390.61	1.06305	0.0882028	0.610776	0.904095
Afu1g06310	4982	4755	4368	5137	4812.77	4933.92	4691.62	0.950891	-0.0726488	0.739298	0.954809
Afu1g06320	2995	2539	2723	3139	2856.01	3047.01	2665.01	0.874629	-0.193258	0.337975	0.7602
Afu1g06330	704	550	660	815	683.394	763.126	603.661	0.791038	-0.338182	0.106942	0.479916
Afu1g06340	29168	26033	20857	32775	26946.1	27302.7	26589.4	0.973876	-0.0381904	0.760297	0.962527
Afu1g06350	236	294	268	71	223.779	191.871	255.687	1.3326	0.414245	0.530475	0.864813
Afu1g06360	750	776	733	665	737.034	738.514	735.554	0.995992	-0.00579388	0.912344	1
Afu1g06370	535	535	473	606	536.265	556.856	515.674	0.926045	-0.110846	0.609612	0.903603
Afu1g06380	346	304	252	384	318.752	324.433	313.072	0.964983	-0.0514252	0.781007	0.96675
Afu1g06390	100085	83499	63251	135756	93853.8	99305.7	88401.9	0.890199	-0.167799	0.580523	0.891484
Afu1g06400	1096	1017	1013	1350	1117.13	1216.27	1017.98	0.83697	-0.256752	0.188486	0.634477
Afu1g06410	528	497	421	586	505.325	516.802	493.848	0.955584	-0.0655459	0.741728	0.955562
Afu1g06420	478	479	335	506	445.238	429.257	461.219	1.07446	0.10361	0.683708	0.934368
Afu1g06430	418	581	423	448	468.766	455.346	482.186	1.05894	0.0826264	0.737349	0.954098
Afu1g06440	575	698	508	565	586.575	559.092	614.058	1.09831	0.135289	0.473579	0.840881
Afu1g06450	602	706	560	678	636.103	641.365	630.841	0.98359	-0.0238709	0.938239	1
Afu1g06460	507	558	404	513	493.514	473.536	513.492	1.08438	0.116868	0.579438	0.890602
Afu1g06470	31	43	16	14	25.8017	15.8863	35.7171	2.2483	1.16884	0.0286606	0.218896
Afu1g06480	328	472	382	417	401.523	416.85	386.195	0.92646	-0.1102	0.756017	0.961015
Afu1g06490	346	432	365	405	388.305	401.276	375.333	0.935347	-0.0964259	0.718302	0.949435
Afu1g06500	376	362	200	315	308.871	262.134	355.608	1.35659	0.439982	0.0678923	0.370209
Afu1g06510	372	369	268	392	347.349	337.595	357.103	1.05778	0.0810454	0.76169	0.962527
Afu1g06520	305	274	238	333	285.922	292.941	278.903	0.952081	-0.0708434	0.749661	0.959087
Afu1g06530	192	145	156	236	181.132	200.061	162.203	0.810767	-0.302641	0.227799	0.677781
Afu1g06540	224	208	182	306	227.726	247.326	208.126	0.841502	-0.248961	0.268848	0.710617
Afu1g06550	43	31	35	39	37.0815	38.5532	35.6097	0.923652	-0.114579	0.862462	0.986406
Afu1g06560	809	754	681	1030	813.131	873.239	753.023	0.862334	-0.213681	0.259055	0.699825
Afu1g06570	2343	2807	1671	2409	2286.52	2088.97	2484.06	1.18913	0.249904	0.205077	0.654019
Afu1g06580	2416	3145	1540	1943	2241.36	1799.39	2683.32	1.49124	0.576511	0.0187031	0.165165
Afu1g06590	819	693	620	916	756.638	785.15	728.127	0.927372	-0.108779	0.557003	0.880562
Afu1g06600	3069	2786	2559	3861	3048.79	3277.09	2820.48	0.860666	-0.216474	0.218458	0.670161
Afu1g06610	2235	2061	1890	2992	2276.86	2484.09	2069.63	0.833153	-0.263346	0.135574	0.543512
Afu1g06620	3872	3886	3971	5866	4383.66	5028.38	3738.94	0.743567	-0.427466	0.0176936	0.160212
Afu1g06630	4889	5040	4948	7093	5476.61	6167.37	4785.84	0.775993	-0.365884	0.0419801	0.277504
Afu1g06640	355	302	256	361	316.385	316.374	316.396	1.00007	0.00010123	0.98621	1
Afu1g06650	80	108	55	61	75.5918	60.4539	90.7297	1.50081	0.58574	0.0824156	0.41071
Afu1g06660	1470	1573	1347	1637	1506.26	1545.51	1467	0.949199	-0.0752177	0.724302	0.950802
Afu1g06670	44	59	18	40	39.2938	28.8808	49.7068	1.7211	0.78333	0.104531	0.474414
Afu1g06680	1389	1494	1287	1465	1410.79	1431.69	1389.9	0.970809	-0.0427401	0.881649	0.992956
Afu1g06690	537	605	386	540	512.875	475.071	550.678	1.15915	0.213064	0.334218	0.759225
Afu1g06700	1162	1085	836	1491	1128.71	1174.85	1082.57	0.921456	-0.118012	0.526867	0.864289
Afu1g06710	4234	4050	4236	6128	4648.36	5305.18	3991.55	0.752388	-0.41045	0.0231941	0.190306
Afu1g06720	250	302	197	263	251.502	236.741	266.263	1.1247	0.169543	0.494027	0.851716
Afu1g06730	290	283	305	314	300.172	324.225	276.119	0.851628	-0.231704	0.373967	0.783488
Afu1g06740	307	285	294	328	304.619	324.028	285.209	0.880198	-0.184101	0.472396	0.840096
Afu1g06762	13555	13917	10963	20753	14596.5	15951.5	13241.4	0.830103	-0.268638	0.292464	0.729939
Afu1g06770	13342	13801	10918	20645	14479.5	15875.7	13083.3	0.824108	-0.279094	0.277367	0.718866
Afu1g06780	3450	2954	2646	4000	3238.06	3392.02	3084.11	0.909227	-0.137288	0.419742	0.806907
Afu1g06790	3869	3266	2737	4091	3461.73	3487.53	3435.93	0.985204	-0.021506	0.857826	0.986406
Afu1g06800	3239	3003	3786	6298	4060.75	5114.3	3007.2	0.587999	-0.766115	0.000319715	0.00827985
Afu1g06810	3481	3091	3999	6427	4232.65	5299.74	3165.55	0.597303	-0.743464	7.41786e-05	0.00246453
Afu1g06820	670	637	567	621	624.702	619.659	629.746	1.01628	0.0232953	0.845169	0.983042
Afu1g06830	23033	21185	17419	31135	22906.2	24510.3	21302.1	0.869107	-0.202394	0.337733	0.7602
Afu1g06840	23082	21263	17633	31458	23073.9	24784.4	21363.4	0.86197	-0.21429	0.312458	0.745491
Afu1g06850	160	177	112	131	144.337	126.185	162.489	1.28771	0.364806	0.178106	0.618447
Afu1g06860	2102	2201	1873	2291	2114.98	2155.73	2074.22	0.962191	-0.0556054	0.796399	0.9709
Afu1g06870	115	105	94	125	109.36	112.739	105.982	0.940062	-0.0891719	0.778821	0.965662
Afu1g06880	8	5	8	12	8.23238	10.213	6.25177	0.61214	-0.708067	0.483275	0.845929
Afu1g06890	677	656	560	795	668.405	694.48	642.33	0.924907	-0.112619	0.559902	0.881198
Afu1g06900	604	632	605	689	634.482	673.164	595.801	0.885075	-0.176128	0.433606	0.814095
Afu1g06910	1350	1373	797	1083	1139.41	966.396	1312.42	1.35806	0.441543	0.0256379	0.205103
Afu1g06920	1476	1441	949	1387	1300.3	1194.94	1405.66	1.17634	0.234301	0.249796	0.69506
Afu1g06930	1238	1255	1172	1480	1285.77	1370	1201.55	0.877044	-0.189279	0.339375	0.76149
Afu1g06940	1173	1307	1107	1495	1266.95	1338.09	1195.81	0.893667	-0.16219	0.393848	0.793085
Afu1g06950	578	675	557	747	637.602	670.902	604.303	0.900731	-0.150831	0.457055	0.831069
Afu1g06960	6824	6533	5513	8191	6719.16	7002.38	6435.95	0.919108	-0.121694	0.466102	0.83738
Afu1g06970	6936	6659	5698	8637	6932.88	7315.05	6550.71	0.895511	-0.159217	0.344978	0.763368
Afu1g06980	1021	831	733	1270	952.433	1013.17	891.699	0.880112	-0.184242	0.398267	0.796368
Afu1g07000	207	158	150	214	181.094	186.5	175.688	0.942029	-0.0861562	0.730003	0.953101
Afu1g07010	391	393	346	457	395.707	413.565	377.848	0.913637	-0.130307	0.555706	0.879299
Afu1g07020	430	396	413	516	439.094	480.259	397.929	0.828571	-0.271303	0.22136	0.673687
Afu1g07030	695	548	598	821	663.655	728.918	598.391	0.82093	-0.284668	0.161979	0.595824
Afu1g07040	899	701	733	1044	840.392	910.569	770.215	0.845861	-0.241507	0.216621	0.668996
Afu1g07050	296	260	249	336	284.326	300.855	267.797	0.890118	-0.167931	0.471965	0.840096
Afu1g07070	595	500	454	625	540.731	554.164	527.297	0.951518	-0.0716973	0.723713	0.950802
Afu1g07080	2450	2327	1996	2672	2351.81	2401.96	2301.67	0.958246	-0.061532	0.73742	0.954098
Afu1g07090	1862	1773	1460	1910	1744.1	1736.76	1751.45	1.00846	0.0121515	0.949115	1
Afu1g07100	1004	903	932	1442	1064.2	1209.79	918.604	0.759311	-0.397238	0.0358989	0.253616
Afu1g07110	998	951	965	1514	1100.61	1262.13	939.087	0.74405	-0.426529	0.0237534	0.193409
Afu1g07130	4216	4322	2594	3432	3609.22	3103.19	4115.26	1.32614	0.407234	0.0292329	0.221506
Afu1g07140	818	784	585	793	740.188	708.464	771.913	1.08956	0.123744	0.555066	0.87895
Afu1g07150	922	873	680	872	832.888	800.916	864.86	1.07984	0.110816	0.574895	0.888465
Afu1g07160	166	144	147	207	165.419	181.535	149.302	0.822445	-0.28201	0.282355	0.720984
Afu1g07170	2379	2177	1697	2356	2137.6	2080.4	2194.81	1.05499	0.0772322	0.704343	0.943844
Afu1g07180	1482	1385	1056	1409	1324.98	1268.67	1381.28	1.08877	0.122694	0.532635	0.866726
Afu1g07190	17	7	11	13	11.9879	12.4539	11.5218	0.92515	-0.112241	0.959824	1
Afu1g07195	787	784	537	913	745.73	734.348	757.111	1.031	0.0440417	0.931226	1
Afu1g07200	587	550	405	706	554.773	561.748	547.798	0.975167	-0.0362792	0.765346	0.962705
Afu1g07210	9638	10078	6792	7879	8563.23	7622.6	9503.86	1.2468	0.318231	0.0719433	0.382318
Afu1g07220	5906	4772	5881	7567	6039.69	6938.31	5141.06	0.740967	-0.432518	0.0197689	0.171271
Afu1g07230	5424	4449	4876	6507	5306.13	5858.46	4753.81	0.811445	-0.301436	0.101592	0.465162
Afu1g07240	834	710	779	942	817.611	891.664	743.558	0.833898	-0.262056	0.209146	0.658043
Afu1g07250	652	770	551	625	648.894	611.944	685.844	1.12076	0.164482	0.390393	0.791035
Afu1g07260	1208	1230	860	1102	1093.81	1012.55	1175.06	1.1605	0.214748	0.270356	0.711885
Afu1g07270	1553	1578	1125	1408	1409.19	1309.32	1509.06	1.15256	0.204838	0.279112	0.718906
Afu1g07280	1771	1715	1508	2210	1790.66	1901.54	1679.79	0.883382	-0.178891	0.319506	0.752591
Afu1g07300	2224	2079	1740	2431	2106.6	2140.06	2073.13	0.968725	-0.0458414	0.785187	0.968431
Afu1g07310	1203	1200	1024	1310	1181.37	1204.66	1158.08	0.961334	-0.0568908	0.781938	0.967149
Afu1g07320	435	483	509	554	498.664	554.694	442.634	0.797979	-0.325578	0.149393	0.572298
Afu1g07330	154	166	153	187	165.152	176.029	154.274	0.87641	-0.190323	0.496671	0.852677
Afu1g07340	672	725	642	739	695.703	717.902	673.505	0.938157	-0.0920989	0.699645	0.942539
Afu1g07350	689	707	656	818	717.486	762.105	672.866	0.882905	-0.17967	0.39217	0.792423
Afu1g07360	223	222	158	316	226.014	237.57	214.458	0.902715	-0.147658	0.558288	0.880858
Afu1g07370	8878	8410	4076	8715	7356.97	6384.29	8329.65	1.30471	0.38373	0.267798	0.709597
Afu1g07380	9127	8105	3977	8618	7290.73	6281.28	8300.19	1.32142	0.402084	0.267179	0.709448
Afu1g07400	2675	2236	2039	2761	2416.41	2467.98	2364.83	0.958207	-0.06159	0.735673	0.953716
Afu1g07420	3237	2807	2412	3657	3003.91	3096.92	2910.91	0.939938	-0.0893629	0.58209	0.892551
Afu1g07430	1006	1074	813	1386	1058.11	1113.48	1002.74	0.900542	-0.151134	0.392825	0.792558
Afu1g07440	11184	8934	13466	18031	12946.2	16206.8	9685.56	0.597624	-0.74269	5.0017e-05	0.00176031
Afu1g07450	12088	10512	8642	14194	11238.1	11591.4	10884.8	0.939036	-0.0907476	0.55035	0.876878
Afu1g07470	4041	3405	3587	5003	3996.77	4407.87	3585.67	0.813469	-0.297841	0.102415	0.467017
Afu1g07480	50841	42259	40758	70102	50466.2	56102.4	44830	0.799075	-0.323597	0.149518	0.572298
Afu1g07490	45544	37501	36431	63715	45306	50625.5	39986.6	0.789851	-0.340348	0.153781	0.580789
Afu1g07500	1146	1243	969	1183	1133.02	1114.25	1151.78	1.03369	0.0478003	0.783795	0.967833
Afu1g07510	397	442	393	626	461.415	518.283	404.548	0.780554	-0.35743	0.0799967	0.406241
Afu1g07520	5238	5463	4545	6655	5443.35	5728.48	5158.23	0.900453	-0.151277	0.37767	0.7845
Afu1g07530	5062	5258	4366	6566	5277.97	5581.45	4974.48	0.891252	-0.166095	0.328941	0.758155
Afu1g07540	3710	3817	3993	3904	3889.41	4150.8	3628.03	0.874056	-0.194203	0.470488	0.840096
Afu1g07550	3705	3819	3835	3926	3846.64	4066.67	3626.61	0.891789	-0.165225	0.465011	0.836672
Afu1g07555	46	34	28	25	33.2646	28.0279	38.5014	1.37368	0.458044	0.311518	0.744906
Afu1g07560	355	398	336	234	334.732	306.373	363.092	1.18513	0.245045	0.472282	0.840096
Afu1g07570	910	967	789	704	847.215	789.576	904.853	1.146	0.196605	0.378926	0.784625
Afu1g07580	1051	967	767	1066	956.492	940.809	972.175	1.03334	0.0473149	0.835169	0.979094
Afu1g07590	1100	976	733	1082	963.884	927.82	999.949	1.07774	0.10801	0.626879	0.909971
Afu1g07600	565	579	350	493	491.845	432.291	551.4	1.27553	0.351097	0.10816	0.48245
Afu1g07610	1043	1069	820	890	955.225	892.48	1017.97	1.14061	0.189802	0.29476	0.732082
Afu1g07620	498	517	442	450	478.412	467.571	489.252	1.04637	0.0653921	0.677805	0.9324
Afu1g07625	927	922	630	758	805.23	719.38	891.081	1.23868	0.308804	0.116025	0.501697
Afu1g07630	2582	2066	1324	3420	2289.49	2341.24	2237.74	0.955792	-0.0652319	0.801497	0.972863
Afu1g07640	2973	2534	1820	3610	2687.51	2722.95	2652.07	0.97397	-0.0380506	0.807455	0.975256
Afu1g07650	568	570	543	453	538.775	529.096	548.455	1.03659	0.0518439	0.765052	0.962705
Afu1g07660	869	816	667	789	783.66	755.492	811.829	1.07457	0.103758	0.57373	0.887731
Afu1g07670	677	654	552	702	644.426	647.495	641.357	0.99052	-0.0137424	0.963191	1
Afu1g07680	3054	3184	2427	3054	2919.51	2832.11	3006.91	1.06172	0.0864061	0.630539	0.910948
Afu1g07690	3210	2979	2399	3062	2900.37	2819.06	2981.68	1.05769	0.0809111	0.654193	0.921594
Afu1g07700	1018	1141	755	866	941.961	842.867	1041.05	1.23514	0.30467	0.111056	0.489013
Afu1g07710	298	293	149	241	241.482	198.161	284.803	1.43723	0.52329	0.0389138	0.266299
Afu1g07720	2502	2370	2613	3118	2659.68	2971.96	2347.41	0.789854	-0.340342	0.0780742	0.401572
Afu1g07730	2367	2096	2313	2575	2348.21	2546.75	2149.68	0.844086	-0.244538	0.22752	0.677781
Afu1g07740	95	96	82	114	96.326	100.597	92.0547	0.915081	-0.128029	0.682974	0.934033
Afu1g07750	3629	3601	3214	3739	3548.08	3611.87	3484.29	0.964677	-0.0518814	0.830484	0.979094
Afu1g08760	1978	2086	1716	2250	2001.34	2043.6	1959.08	0.958643	-0.0609347	0.747152	0.957918
Afu1g08765	1902	1870	1559	2170	1865.74	1913.76	1817.73	0.94982	-0.0742741	0.674186	0.931222
Afu1g08770	26	33	36	48	35.8501	43.2346	28.4657	0.658401	-0.602962	0.196832	0.644859
Afu1g08780	245	249	270	378	285.263	332.431	238.095	0.716225	-0.481515	0.0373815	0.260262
Afu1g08790	3339	3099	3229	4133	3450.66	3799.67	3101.64	0.816294	-0.29284	0.119261	0.509074
Afu1g08795	2517	2358	2384	3187	2607.81	2866.87	2348.74	0.819268	-0.287593	0.123472	0.519441
Afu1g08800	289	257	234	381	287.672	312.349	262.995	0.841992	-0.248122	0.251798	0.696127
Afu1g08810	987	843	650	1042	870.762	860.221	881.302	1.02451	0.0349306	0.939315	1
Afu1g08820	1175	1157	932	1349	1145.68	1167.57	1123.8	0.962513	-0.0551216	0.741768	0.955562
Afu1g08830	1170	1120	904	1307	1117.62	1131.82	1103.41	0.974901	-0.0366721	0.815752	0.977763
Afu1g08840	3911	3571	3135	4568	3772.75	3941.15	3604.34	0.91454	-0.128882	0.454729	0.829495
Afu1g08850	4138	4013	3421	4929	4101.56	4275.4	3927.72	0.918679	-0.122366	0.477712	0.844189
Afu1g08860	2073	1855	1236	2437	1867.32	1842.57	1892.08	1.02687	0.0382517	1	1
Afu1g08870	1490	1439	1003	1450	1333.54	1255.71	1411.37	1.12396	0.168591	0.412613	0.803646
Afu1g08880	3241	3001	2020	2409	2652.02	2296.86	3007.18	1.30926	0.388749	0.0339132	0.245107
Afu1g08890	2882	2620	1622	1939	2248.44	1846.42	2650.45	1.43545	0.521507	0.00500882	0.0661055
Afu1g08900	1220	1112	933	1186	1108.78	1094.17	1123.4	1.02671	0.0380357	0.834275	0.979094
Afu1g08910	1004	1043	929	1045	1007.24	1027.77	986.702	0.960038	-0.0588359	0.826679	0.978486
Afu1g08920	523	560	436	389	479.205	436.305	522.105	1.19665	0.259002	0.259089	0.699825
Afu1g08930	1750	1951	1706	1718	1790.34	1796.13	1784.55	0.993555	-0.00932802	0.94072	1
Afu1g08940	1322	1416	1324	1450	1383.44	1446.92	1319.97	0.91226	-0.132483	0.552839	0.878333
Afu1g08950	124	135	89	191	132.297	139.723	124.871	0.893707	-0.162126	0.586367	0.894966
Afu1g08960	1287	1444	1148	1272	1289.08	1261.28	1316.88	1.04408	0.0622356	0.688788	0.937237
Afu1g08970	119	111	75	104	101.349	91.8879	110.81	1.20593	0.270141	0.399019	0.797043
Afu1g08980	1429	1541	1234	1801	1492.26	1552.65	1431.86	0.9222	-0.116848	0.506388	0.856798
Afu1g08990	1432	1534	1259	1828	1504.84	1579.8	1429.89	0.905104	-0.143845	0.422266	0.806907
Afu1g09000	24	22	23	23	23.1509	24.1417	22.1602	0.917924	-0.123553	0.905034	0.998299
Afu1g09010	2269	2390	2230	2747	2410.64	2575.39	2245.89	0.872058	-0.197505	0.308647	0.744106
Afu1g09020	6114	5688	4431	6594	5659.4	5632.88	5685.93	1.00942	0.013523	0.994838	1
Afu1g09030	11106	10421	6841	10990	9717.85	9064.09	10371.6	1.14425	0.194407	0.339891	0.76149
Afu1g09040	10863	10537	6903	10986	9705.61	9099.21	10312	1.13329	0.180514	0.377624	0.7845
Afu1g09050	1426	1417	1235	1499	1393.13	1416.15	1370.11	0.967489	-0.0476824	0.837561	0.979465
Afu1g09060	1583	1656	1434	1742	1603.16	1645	1561.32	0.949132	-0.0753194	0.723654	0.950802
Afu1g09070	260	227	191	280	237.72	240.884	234.556	0.973731	-0.0384052	0.850016	0.984332
Afu1g09080	131	115	100	83	107.866	97.2462	118.485	1.2184	0.284993	0.293764	0.731387
Afu1g09090	407	453	336	383	394.344	374.015	414.673	1.10871	0.148878	0.466445	0.837473
Afu1g09100	15990	14965	12231	23477	16428.6	17943.5	14913.8	0.831155	-0.26681	0.311721	0.744906
Afu1g09110	12890	11379	9586	20739	13407.2	15125	11689.4	0.772855	-0.371731	0.304723	0.74046
Afu1g09120	347	448	317	335	362.25	340.906	383.593	1.12521	0.1702	0.463304	0.835911
Afu1g09130	1247	1331	780	1210	1128.37	1013.92	1242.81	1.22574	0.293659	0.158619	0.590751
Afu1g09140	1099	1089	851	747	950.232	846.028	1054.44	1.24634	0.317694	0.165317	0.598481
Afu1g09150	1544	1347	1033	1488	1341.62	1290.83	1392.4	1.07869	0.109275	0.604303	0.901445
Afu1g09160	555	555	429	456	498.751	462.552	534.951	1.15652	0.209794	0.280924	0.720017
Afu1g09170	556	555	428	471	502.097	468.765	535.429	1.14221	0.191829	0.327765	0.757739
Afu1g09180	573	674	559	574	597.493	593.557	601.429	1.01326	0.0190084	0.852013	0.984976
Afu1g09190	554	712	533	540	586.738	562.634	610.841	1.08568	0.118599	0.601477	0.900946
Afu1g09200	870	860	600	1268	883.371	933.035	833.708	0.893545	-0.162388	0.563146	0.881994
Afu1g09210	952	866	661	1378	947.543	1019.31	875.779	0.85919	-0.21895	0.465278	0.836838
Afu1g09220	489	522	321	423	435.313	383.239	487.387	1.27176	0.346826	0.112519	0.492295
Afu1g09230	1072	1126	807	990	994.838	930.134	1059.54	1.13913	0.18793	0.327435	0.757488
Afu1g09240	638	568	557	651	604.113	627.321	580.904	0.926008	-0.110904	0.63757	0.914101
Afu1g09250	779	740	627	717	715.435	698.98	731.89	1.04708	0.0663752	0.696868	0.940645
Afu1g09260	166	169	100	211	158.409	155.354	161.463	1.03932	0.0556375	0.98794	1
Afu1g09270	143	78	66	155	107.948	109.679	106.217	0.968435	-0.0462722	0.875544	0.990956
Afu1g09280	2737	2857	2433	3054	2766.09	2835.68	2696.5	0.950917	-0.0726085	0.714728	0.949435
Afu1g09290	403	313	337	433	370.987	397.309	344.665	0.867499	-0.205066	0.368564	0.780911
Afu1g09300	360	281	239	444	326.248	343.927	308.569	0.897192	-0.156511	0.542051	0.872447
Afu1g09310	391	349	283	567	391.211	425.975	356.446	0.836778	-0.257084	0.378692	0.784625
Afu1g09320	194	159	156	335	207.486	245.004	169.968	0.693733	-0.527547	0.184443	0.628192
Afu1g09330	3694	3489	3115	4961	3784.25	4107.65	3460.84	0.842537	-0.247189	0.151819	0.57815
Afu1g09340	138	115	98	118	116.886	111.944	121.827	1.08829	0.122064	0.667657	0.928209
Afu1g09350	1165	1196	713	1150	1042.39	946.776	1137.99	1.20197	0.265398	0.214948	0.6664
Afu1g09360	461	477	374	513	453.898	455.666	452.13	0.992239	-0.0112409	0.94622	1
Afu1g09370	549	478	374	615	498.302	501.971	494.633	0.985381	-0.0212467	0.845536	0.983042
Afu1g09380	347	331	252	344	316.478	306.274	326.682	1.06664	0.093067	0.703252	0.943797
Afu1g09390	374	340	268	359	333.283	322.614	343.952	1.06614	0.0923967	0.695248	0.940336
Afu1g09400	2611	2439	1886	2988	2456.45	2479.89	2433.02	0.981099	-0.0275297	0.808132	0.97533
Afu1g09410	2732	2560	2030	3042	2569.91	2590.18	2549.65	0.984351	-0.0227556	0.850229	0.984332
Afu1g09420	935	784	632	850	795.056	762.336	827.776	1.08584	0.118813	0.563013	0.881994
Afu1g09430	874	853	646	814	793.273	754.333	832.213	1.10324	0.141752	0.471922	0.840096
Afu1g09440	13967	14428	11215	18424	14365.5	15044.4	13686.7	0.909756	-0.136448	0.383187	0.787015
Afu1g09450	14366	14917	11559	19065	14827.7	15540.3	14115.1	0.90829	-0.138775	0.374919	0.783836
Afu1g09460	1833	1991	1494	2348	1899.74	1955.85	1843.64	0.942628	-0.0852388	0.585676	0.894532
Afu1g09470	1591	1761	1396	2374	1762.75	1909.28	1616.22	0.846508	-0.240405	0.221575	0.673747
Afu1g09480	714	682	503	610	624.592	576.542	672.643	1.16668	0.222413	0.267158	0.709448
Afu1g09490	3092	2966	2714	3121	2976.25	3033.48	2919.02	0.962267	-0.0554914	0.822137	0.97833
Afu1g09500	824	940	705	765	808.945	767.232	850.658	1.10874	0.148916	0.409147	0.801574
Afu1g09510	1307	1649	696	792	1100.13	774.129	1426.14	1.84225	0.88147	0.000323284	0.0083051
Afu1g09520	2269	2782	1363	1478	1959.71	1482.86	2436.57	1.64315	0.716465	0.00123324	0.0229632
Afu1g09530	1055	1310	708	728	946.574	752.222	1140.92	1.51674	0.600973	0.012486	0.127681
Afu1g09540	477	544	272	333	402.776	313.193	492.359	1.57206	0.652656	0.00289731	0.0442566
Afu1g09550	1688	1521	1450	2081	1677.11	1808.43	1545.79	0.854771	-0.226391	0.219649	0.671287
Afu1g09560	1729	1628	1539	2025	1726.72	1836.02	1617.41	0.880935	-0.182893	0.338321	0.760372
Afu1g09570	251	270	180	282	243.207	235.24	251.175	1.06774	0.0945604	0.760173	0.962527
Afu1g09580	233	263	156	243	221.207	203.239	239.176	1.17682	0.234894	0.38479	0.788358
Afu1g09590	647	695	387	455	542.028	437.08	646.976	1.48022	0.565816	0.00644967	0.0794467
Afu1g09600	3443	3614	2805	3476	3325.32	3248.85	3401.8	1.04708	0.0663721	0.701502	0.943398
Afu1g09610	3090	3124	2731	3294	3058.53	3122.14	2994.92	0.95925	-0.0600217	0.781968	0.967149
Afu1g09620	289	298	265	276	283.043	283.147	282.938	0.99926	-0.00106787	0.935159	1
Afu1g09630	2390	2453	2346	2838	2510.06	2685.8	2334.31	0.869129	-0.202358	0.300749	0.737331
Afu1g09640	136	106	130	180	137.823	159.151	116.495	0.731975	-0.450134	0.106784	0.479481
Afu1g09650	167	200	120	175	163.972	150.925	177.019	1.1729	0.230074	0.419539	0.806907
Afu1g09660	2538	2539	1880	2697	2395.51	2344.21	2446.8	1.04376	0.0617961	0.780338	0.966505
Afu1g09670	1115	1110	830	1266	1070.71	1069.13	1072.29	1.00296	0.00425801	0.958775	1
Afu1g09680	1754	1851	1206	1549	1579.7	1421.57	1737.82	1.22246	0.28979	0.129218	0.529662
Afu1g09690	1355	1623	974	1200	1280.68	1124.94	1436.41	1.27687	0.352616	0.0660631	0.364371
Afu1g09700	269	302	165	274	249.004	222.673	275.334	1.2365	0.306259	0.24386	0.690417
Afu1g09710	287	309	188	292	265.939	244.545	287.334	1.17497	0.232628	0.368212	0.780911
Afu1g09720	424	428	386	443	420.833	431.036	410.629	0.952656	-0.0699728	0.799827	0.971841
Afu1g09730	425	427	1094	442	631.467	852.314	410.62	0.481771	-1.05358	0.380754	0.786276
Afu1g09750	313	348	972	317	520.807	722.896	318.718	0.44089	-1.18151	0.408192	0.801304
Afu1g09754	2473	2267	1492	2260	2099.09	1914.71	2283.47	1.19259	0.2541	0.204603	0.654019
Afu1g09757	451	384	430	572	458.963	515.808	402.119	0.77959	-0.359213	0.0956537	0.449577
Afu1g09760	635	543	549	685	602.651	637.991	567.311	0.889216	-0.169394	0.433349	0.813843
Afu1g09770	133	99	142	181	139.205	166.753	111.658	0.669597	-0.578635	0.0407973	0.273157
Afu1g09780	1862	1762	1432	1957	1743.76	1741.41	1746.1	1.00269	0.00387333	1	1
Afu1g09790	709	702	588	832	703.969	727.955	679.983	0.9341	-0.0983505	0.606202	0.902027
Afu1g09800	2892	2780	2215	3589	2840.88	2948.7	2733.05	0.926866	-0.109567	0.486559	0.847288
Afu1g09810	4552	4783	4047	5500	4703.71	4907.5	4499.93	0.916949	-0.125087	0.485034	0.847158
Afu1g09820	1907	2062	1953	2266	2052.77	2192.03	1913.51	0.872936	-0.196052	0.330555	0.758155
Afu1g09830	274	337	213	354	291.164	287.583	294.746	1.02491	0.0354969	0.97208	1
Afu1g09840	320	326	226	384	310.152	308.945	311.359	1.00781	0.011227	0.957619	1
Afu1g09850	369	332	219	401	325.083	312.493	337.673	1.08058	0.111803	0.745738	0.956999
Afu1g09870	988	813	736	1143	912.243	957.299	867.188	0.905869	-0.142625	0.428169	0.810887
Afu1g09880	348	360	295	357	339.528	337.789	341.266	1.01029	0.0147736	0.928357	1
Afu1g09890	2265	1855	1361	2498	1964.24	1944.72	1983.75	1.02007	0.0286676	0.992007	1
Afu1g09900	2242	1808	1258	2439	1903.25	1856.58	1949.91	1.05027	0.070756	0.913884	1
Afu1g09910	147	138	87	118	121.352	105.392	137.312	1.30288	0.3817	0.197595	0.645526
Afu1g09920	111	142	90	101	110.765	99.461	122.069	1.22731	0.295495	0.308973	0.744106
Afu1g09930	883	944	746	678	816.467	752.159	880.774	1.17099	0.227734	0.29767	0.734422
Afu1g09940	10565	9873	7880	9057	9326.11	8805.46	9846.76	1.11826	0.16125	0.339951	0.76149
Afu1g09950	1130	1060	695	1033	969.036	882.94	1055.13	1.19502	0.257036	0.217301	0.669176
Afu1g09960	1173	1080	738	1063	1003.78	922.173	1085.39	1.17699	0.235106	0.253208	0.696869
Afu1g09970	1427	1360	1187	1988	1476.21	1609.55	1342.86	0.834309	-0.261346	0.140382	0.553235
Afu1g09980	1779	1726	1549	2357	1840.83	1992.7	1688.96	0.847573	-0.23859	0.183458	0.626909
Afu1g10012	770	685	759	993	801.872	902.904	700.84	0.776206	-0.365488	0.0707155	0.379044
Afu1g10020	403	397	508	780	521.11	656.696	385.524	0.587066	-0.768405	0.000227355	0.00633168
Afu1g10030	1211	1259	1141	1551	1287.18	1383.76	1190.6	0.860408	-0.216906	0.255644	0.697198
Afu1g10040	1125	1086	983	1324	1125.99	1186.6	1065.39	0.897854	-0.155448	0.420859	0.806907
Afu1g10050	1283	1246	1153	1436	1278.68	1338.71	1218.66	0.910324	-0.135547	0.503221	0.855371
Afu1g10060	1352	1325	1143	1417	1307.08	1324.12	1290.03	0.974251	-0.0376352	0.870814	0.989212
Afu1g10080	1157	1170	1129	1104	1147.61	1173.69	1121.53	0.955557	-0.0655865	0.869235	0.988708
Afu1g10090	1242	1294	1311	1302	1297.21	1371.99	1222.43	0.89099	-0.166519	0.52187	0.862274
Afu1g10100	1271	1485	1437	1323	1392.88	1456.58	1329.18	0.912537	-0.132045	0.739065	0.954809
Afu1g10110	308	416	255	256	308.759	268.111	349.407	1.30321	0.382074	0.193145	0.640691
Afu1g10120	14758	13052	8542	15046	12656.8	11918.6	13395.1	1.12388	0.168484	0.515181	0.860425
Afu1g10130	14661	12982	8520	14944	12587	11859.2	13314.7	1.12273	0.167012	0.512721	0.860166
Afu1g10140	20	27	21	14	20.7735	18.8646	22.6824	1.20238	0.265894	0.611602	0.904518
Afu1g10150	14	18	9	11	12.8973	10.3547	15.4399	1.49111	0.576383	0.469571	0.839531
Afu1g10160	5	3	3	1	3.04376	2.24097	3.84656	1.71647	0.779444	0.672897	0.930701
Afu1g10170	27	175	2825	147	923.753	1749.49	98.0138	0.0560242	-4.15781	0.232552	0.681832
Afu1g10180	464	629	3087	574	1313.45	2099.4	527.497	0.251261	-1.99274	0.347436	0.766244
Afu1g10190	623	681	474	631	598.754	568.801	628.707	1.10532	0.144463	0.496588	0.852677
Afu1g10200	1248	1264	1136	1311	1241.27	1271.83	1210.7	0.951934	-0.0710669	0.765515	0.962705
Afu1g10210	1661	1614	1107	1518	1463.33	1348.53	1578.14	1.17026	0.226835	0.248774	0.694405
Afu1g10220	1660	1692	1152	1643	1523.84	1432.08	1615.6	1.12815	0.173956	0.390319	0.791035
Afu1g10230	109	127	62	94	96.7113	79.6046	113.818	1.42979	0.515805	0.113411	0.493709
Afu1g10240	30	19	22	18	22.4209	21.2761	23.5657	1.10761	0.147455	0.768796	0.963552
Afu1g10250	75	92	47	48	65.1733	49.7869	80.5598	1.61809	0.694293	0.0498351	0.307722
Afu1g10260	25	22	16	17	19.9429	17.2482	22.6377	1.31247	0.392283	0.522108	0.862352
Afu1g10270	485	516	493	698	546.547	610.535	482.559	0.790387	-0.339369	0.0990061	0.457993
Afu1g10280	1234	1222	1176	1585	1301.82	1420.05	1183.59	0.833484	-0.262774	0.171279	0.609119
Afu1g10290	674	571	560	761	639.298	679.045	599.552	0.882934	-0.179622	0.378864	0.784625
Afu1g10300	11	9	6	20	11.1416	12.6534	9.62981	0.761045	-0.393947	0.589432	0.896418
Afu1g10310	1407	1353	1415	2211	1588.25	1846.6	1329.91	0.720194	-0.473543	0.010575	0.112829
Afu1g10320	1404	1401	1377	2267	1600.6	1849.38	1351.82	0.730959	-0.452138	0.0133536	0.132269
Afu1g10330	370	430	316	430	384.629	383.438	385.819	1.00621	0.00893121	0.991885	1
Afu1g10340	439	442	324	522	427.285	429.969	424.601	0.987516	-0.0181236	0.864787	0.987037
Afu1g10350	18323	16747	14135	20199	17242	17589.5	16894.5	0.960489	-0.058159	0.716183	0.949435
Afu1g10355	18213	16512	13659	19532	16865.4	17003.2	16727.7	0.983799	-0.0235647	0.862152	0.986406
Afu1g10360	1416	1349	1341	1620	1433.24	1534.22	1332.26	0.868362	-0.203632	0.311884	0.744906
Afu1g10370	643	641	315	428	500.367	381.934	618.8	1.62017	0.696148	0.0012164	0.022782
Afu1g10380	919	847	386	469	646.81	442.839	850.781	1.92119	0.942003	5.10132e-06	0.000254677
Afu1g10390	856	1104	392	549	714.22	482.731	945.709	1.95908	0.970176	0.000301224	0.00787946
Afu1g10400	1333	1572	817	1019	1175.18	949.256	1401.1	1.476	0.561691	0.00391352	0.0546528
Afu1g10410	549	499	447	573	515.618	526.388	504.847	0.959078	-0.0602792	0.790435	0.968702
Afu1g10420	84	84	78	98	85.9584	90.9511	80.9656	0.89021	-0.167782	0.629871	0.910948
Afu1g10430	2472	2565	1568	2151	2169.22	1910.5	2427.94	1.27084	0.345785	0.0715891	0.380857
Afu1g10440	2106	2084	1411	2425	1980.29	1941.36	2019.22	1.0401	0.0567292	0.876183	0.991113
Afu1g10450	262	224	175	223	219.764	205.477	234.052	1.13907	0.187851	0.444748	0.822708
Afu1g10460	1062	1127	843	1124	1033.83	1012.41	1055.25	1.04232	0.0597963	0.772382	0.963658
Afu1g10470	1619	1389	1341	1679	1504.82	1561.01	1448.64	0.928018	-0.107776	0.595924	0.899333
Afu1g10480	111	106	77	115	101.316	98.0729	104.558	1.06613	0.0923793	0.812092	0.976458
Afu1g10490	1038	1021	912	1221	1044.89	1097.55	992.235	0.904048	-0.145528	0.454807	0.829495
Afu1g10497	1015	1028	1006	1263	1078.63	1172.61	984.658	0.839718	-0.252023	0.207661	0.656794
Afu1g10510	12256	10974	9489	19756	12905.3	14620.9	11189.7	0.76532	-0.385865	0.256549	0.698024
Afu1g10525	12220	10923	9802	19728	12971.2	14794.7	11147.7	0.753494	-0.408331	0.20564	0.654019
Afu1g10540	626	602	666	825	681.476	771.24	591.713	0.767223	-0.382282	0.0665483	0.365369
Afu1g10550	1003	1025	918	1346	1067.67	1157.87	977.469	0.844199	-0.244346	0.193922	0.64189
Afu1g10560	419	386	281	574	407.887	427.961	387.813	0.906186	-0.142121	0.584867	0.893955
Afu1g10570	786	861	862	841	844.671	895.254	794.088	0.886997	-0.172998	0.547753	0.87598
Afu1g10580	608	520	600	880	650.063	756.894	543.232	0.717713	-0.478522	0.0178259	0.16097
Afu1g10590	1023	965	918	1267	1039.92	1122	957.834	0.853682	-0.228229	0.237449	0.684665
Afu1g10600	451	417	332	431	405.796	393.423	418.17	1.0629	0.0880104	0.688881	0.937237
Afu1g10610	1495	1434	1258	1822	1493.9	1576.48	1411.32	0.895236	-0.15966	0.379171	0.784807
Afu1g10620	26487	26257	29381	34908	29383.4	33348.5	25418.3	0.762203	-0.391753	0.0357747	0.25311
Afu1g10630	21663	20729	25488	29562	24514.4	28602.6	20426.1	0.714135	-0.485731	0.00937547	0.104018
Afu1g10640	202	266	223	273	241.301	256.768	225.833	0.879525	-0.185204	0.462097	0.835619
Afu1g10645	370	432	320	433	386.987	387.183	386.792	0.998991	-0.00145639	0.985926	1
Afu1g10650	174	193	149	151	167.13	157.304	176.956	1.12493	0.169839	0.47071	0.840096
Afu1g10660	2177	2362	2021	2692	2307.14	2425.93	2188.35	0.902064	-0.148698	0.423793	0.807718
Afu1g10670	1603	1796	1540	1872	1703.07	1767.16	1638.97	0.927461	-0.108641	0.594628	0.899333
Afu1g10690	816	814	615	754	747.09	708.629	785.55	1.10855	0.148674	0.44619	0.82458
Afu1g10700	790	767	592	786	729.865	709.455	750.275	1.05754	0.0807071	0.698744	0.941589
Afu1g10710	600	638	496	601	582.548	568.287	596.81	1.05019	0.0706511	0.712291	0.948326
Afu1g10720	606	683	474	601	588.373	555.182	621.563	1.11957	0.162939	0.429862	0.811069
Afu1g10730	328	302	279	419	329.955	356.405	303.505	0.851573	-0.231797	0.284023	0.720984
Afu1g10740	627	562	455	757	593.709	614.684	572.734	0.931753	-0.101981	0.551273	0.877231
Afu1g10750	350	289	235	392	312.812	317.938	307.686	0.967753	-0.0472894	0.767552	0.963376
Afu1g10760	577	595	475	962	642.287	719.661	564.912	0.784969	-0.349292	0.26419	0.705289
Afu1g10770	160	260	424	200	273.109	343.357	202.862	0.590819	-0.759213	0.472753	0.840372
Afu1g10780	764	1072	1421	1474	1200.91	1515.59	886.217	0.584732	-0.774152	0.00894168	0.100364
Afu1g10790	826	871	1119	1538	1091.4	1364.76	818.05	0.599411	-0.738383	0.000162543	0.00473246
Afu1g10800	442	380	475	599	475.373	554.87	395.876	0.713457	-0.487102	0.0247455	0.199196
Afu1g10810	2482	3130	4591	3950	3617.71	4527.89	2707.54	0.597969	-0.741857	0.0829476	0.412505
Afu1g10820	2181	2765	4138	3370	3190.51	3994.75	2386.28	0.597354	-0.743342	0.122223	0.516498
Afu1g10830	43	29	32	41	36.1555	37.6741	34.6369	0.919382	-0.121264	0.829436	0.979094
Afu1g10840	2444	2626	1880	2563	2363.81	2283.38	2444.24	1.07045	0.0982158	0.619458	0.907809
Afu1g10850	2652	2619	1992	2584	2449.89	2359.63	2540.15	1.0765	0.106354	0.568787	0.886169
Afu1g10860	632	600	552	827	648.923	704.242	593.605	0.842899	-0.246568	0.208466	0.657561
Afu1g10870	449	406	412	594	463.469	515.073	411.865	0.799624	-0.322607	0.124091	0.52016
Afu1g10880	177	208	152	176	178.063	170.44	185.685	1.08944	0.123592	0.614255	0.906019
Afu1g10890	148	131	130	120	133.149	131.913	134.385	1.01874	0.0267807	0.839748	0.980829
Afu1g10900	4022	4050	3471	4247	3942.95	3995.57	3890.33	0.973661	-0.0385092	0.864714	0.987037
Afu1g10910	4873	4804	4220	5296	4790.67	4917.94	4663.41	0.948244	-0.07667	0.695858	0.940336
Afu1g10920	893	764	781	914	839.069	880.145	797.994	0.906663	-0.141362	0.521836	0.862274
Afu1g10930	88	86	53	66	72.6903	61.5324	83.8483	1.36267	0.446436	0.198873	0.64794
Afu1g10940	226	240	152	204	203.899	183.151	224.646	1.22656	0.294616	0.250718	0.695528
Afu1g10950	683	713	500	660	635.187	597.454	672.92	1.12631	0.171608	0.411049	0.802118
Afu1g10960	561	474	385	512	480.091	461.765	498.417	1.07937	0.110195	0.611969	0.90468
Afu1g10970	686	561	635	753	660.253	720.088	600.418	0.833811	-0.262207	0.223249	0.674329
Afu1g10980	962	880	899	1289	1004.02	1120.67	887.363	0.791813	-0.336768	0.0808899	0.407483
Afu1g10990	326	313	243	513	342.767	377.634	307.9	0.815341	-0.294525	0.366271	0.779605
Afu1g11000	213	215	154	210	196.672	187.066	206.278	1.1027	0.141042	0.598072	0.900164
Afu1g11010	36	30	21	21	26.9117	22.0424	31.7811	1.44182	0.527888	0.305814	0.742053
Afu1g11020	23	31	27	24	26.5194	26.9783	26.0605	0.965979	-0.0499361	1	1
Afu1g11030	12	6	13	10	10.4657	12.2834	8.64804	0.704044	-0.506262	0.63443	0.912353
Afu1g11040	42	40	45	55	45.6417	51.7734	39.51	0.763133	-0.389993	0.370181	0.781472
Afu1g11050	67	62	48	96	67.1604	72.1732	62.1477	0.861091	-0.215763	0.484584	0.847158
Afu1g11060	1342	1404	1045	1265	1260.21	1196.74	1323.68	1.10607	0.145439	0.432395	0.813053
Afu1g11070	958	916	923	967	945.877	988.79	902.964	0.913201	-0.130995	0.587105	0.895665
Afu1g11080	163	139	133	204	158.636	171.834	145.438	0.846388	-0.240609	0.347724	0.766445
Afu1g11090	346	331	346	483	375.787	425.368	326.205	0.766876	-0.382934	0.0808574	0.407483
Afu1g11100	365	353	335	494	384.894	423.81	345.978	0.816352	-0.292737	0.17056	0.608294
Afu1g11110	1297	1484	947	1040	1188.67	1036.23	1341.11	1.29422	0.372086	0.0468022	0.294878
Afu1g11120	3094	3395	3375	4228	3529.2	3929.76	3128.64	0.796141	-0.328904	0.080688	0.407483
Afu1g11130	15519	15779	12531	20187	15856.7	16628.6	15084.9	0.907164	-0.140565	0.37661	0.784219
Afu1g11140	15993	16042	12680	20414	16129.8	16820.4	15439.1	0.91788	-0.123623	0.429268	0.811069
Afu1g11150	459	385	282	380	373.456	340.487	406.425	1.19366	0.255389	0.256671	0.698024
Afu1g11160	304	210	190	552	305.532	363.768	247.296	0.679816	-0.556784	0.366924	0.780437
Afu1g11170	1541	1508	2295	2680	2026.49	2583.7	1469.28	0.568674	-0.814325	2.51506e-05	0.000989521
Afu1g11180	1611	1530	2297	2698	2053.23	2593.06	1513.41	0.583637	-0.776856	5.73841e-05	0.00200489
Afu1g11190	9847	8624	5368	13322	9070.87	9245.33	8896.41	0.962259	-0.0555027	0.804225	0.973482
Afu1g11200	643	654	583	776	662.339	699.555	625.123	0.893601	-0.162297	0.426667	0.810356
Afu1g11210	618	604	555	785	637.914	686.962	588.866	0.857203	-0.222291	0.266679	0.708782
Afu1g11220	81833	80935	73062	81827	79553.9	80667.6	78440.1	0.972386	-0.0403987	0.891854	0.99525
Afu1g11230	2	2	2	2	2.01351	2.09927	1.92775	0.918295	-0.122971	1	1
Afu1g11240	1	0	2	1	1.06138	1.6453	0.477463	0.290198	-1.78489	0.762019	0.962527
Afu1g11250	20	23	10	14	16.5245	12.3123	20.7368	1.68424	0.752096	0.279463	0.718906
Afu1g11260	13	14	13	13	13.331	13.6453	13.0168	0.953942	-0.0680267	1	1
Afu1g11270	44	55	41	30	42.9013	38.0414	47.7611	1.2555	0.328264	0.384996	0.788541
Afu1g11280	9	20	17	9	14.1187	14.2121	14.0254	0.986868	-0.0190708	0.991871	1
Afu1g11290	11	29	15	14	17.3243	15.2906	19.3581	1.26601	0.340292	0.679491	0.9324
Afu1g11300	5	13	9	8	8.85173	8.99276	8.71069	0.968633	-0.0459777	1	1
Afu1g11310	3	16	9	12	10.0118	10.8086	9.215	0.852558	-0.230129	0.8557	0.986406
Afu1g11320	11	10	9	10	10.0085	9.9007	10.1162	1.02177	0.0310682	1	1
Afu1g11330	44	46	39	51	44.8834	46.3835	43.3834	0.93532	-0.0964688	0.844257	0.982319
Afu1g11340	19	27	38	41	31.7265	41.2481	22.205	0.538327	-0.893447	0.0770815	0.39903
Afu1g11350	77	73	84	137	92.2514	112.23	72.2728	0.643971	-0.634933	0.040351	0.271423
Afu1g11360	85	91	95	139	102.269	119.69	84.848	0.708896	-0.496353	0.100701	0.462789
Afu1g11370	73	76	86	158	97.3884	122.955	71.8222	0.584136	-0.775625	0.0100744	0.109496
Afu1g11380	246	236	116	145	183.586	134.923	232.249	1.72135	0.783538	0.00253324	0.0400323
Afu1g11390	675	619	272	385	480.089	336.8	623.377	1.85088	0.888214	4.54445e-05	0.00163532
Afu1g11400	737	719	330	399	539.663	377.704	701.621	1.8576	0.893436	2.26367e-05	0.000925296
Afu1g11410	4310	4514	4478	4735	4535.24	4816.95	4253.54	0.883036	-0.179456	0.392165	0.792423
Afu1g11420	4344	4420	4678	4796	4593.91	4963.77	4224.05	0.850975	-0.232811	0.283221	0.720984
Afu1g11430	70	54	44	85	62.2428	64.7968	59.6887	0.921168	-0.118465	0.692075	0.938658
Afu1g11440	690	856	413	537	617.806	489.792	745.819	1.52273	0.606656	0.00359432	0.0512377
Afu1g11450	242	206	224	272	236.328	256.909	215.747	0.83978	-0.251917	0.321291	0.752811
Afu1g11460	10686	9679	8432	12084	10159.3	10508.4	9810.16	0.933551	-0.0991993	0.556647	0.880373
Afu1g11470	1721	1763	1351	2258	1754.54	1829.81	1679.26	0.917723	-0.123869	0.438219	0.817715
Afu1g11480	10285	10292	7720	10448	9629.25	9341.63	9916.87	1.06158	0.086211	0.650533	0.919861
Afu1g11490	1627	1568	1336	1780	1571.7	1603.88	1539.53	0.959879	-0.0590759	0.753702	0.960975
Afu1g11500	1553	1297	1502	2090	1607.93	1843.49	1372.38	0.744446	-0.425761	0.0247543	0.199196
Afu1g11510	482	409	255	435	389.226	349.372	429.08	1.22815	0.296483	0.220855	0.672787
Afu1g11520	471	489	266	507	425.676	388.61	462.741	1.19076	0.251881	0.390509	0.791035
Afu1g11530	341	379	310	365	348.761	350.356	347.166	0.990894	-0.0131973	0.99561	1
Afu1g11535	207	263	257	275	252.345	277.928	226.762	0.8159	-0.293536	0.255005	0.696869
Afu1g11540	2557	2387	1959	2858	2423.15	2464.36	2381.94	0.966556	-0.0490742	0.75336	0.960876
Afu1g11550	988	876	660	792	825.258	752.685	897.832	1.19284	0.254399	0.190147	0.636658
Afu1g11560	814	715	554	683	688.251	640.061	736.44	1.15058	0.202359	0.308282	0.744106
Afu1g11570	125	131	120	118	124.226	125.049	123.403	0.986841	-0.01911	0.9912	1
Afu1g11580	125	133	127	135	130.656	136.936	124.376	0.908279	-0.138792	0.689078	0.93724
Afu1g11590	79	94	105	141	104.999	126.555	83.4424	0.659338	-0.60091	0.0486302	0.302699
Afu1g11600	139	134	147	193	153.363	175.179	131.547	0.750926	-0.413257	0.130181	0.532701
Afu1g11610	68	73	39	65	60.3574	52.7391	67.9757	1.2889	0.366146	0.368626	0.780911
Afu1g11620	59	60	48	84	62.0403	66.7255	57.3551	0.859568	-0.218316	0.515809	0.860696
Afu1g11630	190	158	162	159	168.125	168.679	167.571	0.993431	-0.00950792	0.951402	1
Afu1g11640	242	266	226	270	251.062	257.193	244.932	0.952329	-0.0704683	0.804716	0.973702
Afu1g11650	827	899	699	853	817.878	803.608	832.148	1.03551	0.0503478	0.780407	0.966505
Afu1g11660	740	814	616	751	728.563	707.862	749.263	1.05849	0.0820033	0.666377	0.927573
Afu1g11670	1204	1286	1007	1409	1219.94	1239.48	1200.39	0.968464	-0.046229	0.786509	0.968702
Afu1g11690	783	777	662	835	762.597	773.397	751.797	0.972071	-0.0408659	0.858026	0.986406
Afu1g11700	19042	16356	14314	24881	18434.6	19821.6	17047.6	0.860053	-0.217503	0.300198	0.737137
Afu1g11710	18703	15930	14125	25127	18249.6	19820.7	16678.6	0.841471	-0.249014	0.277926	0.718906
Afu1g11715	7	2	5	8	5.46258	6.6101	4.31507	0.652799	-0.615288	0.652176	0.920578
Afu1g11720	56	83	61	85	71.0167	74.9232	67.1102	0.895721	-0.158879	0.64765	0.918604
Afu1g11730	6600	6584	5957	7695	6697.75	7041.69	6353.8	0.902312	-0.148302	0.424055	0.807916
Afu1g11740	6623	6754	5950	7971	6805.14	7162.82	6447.47	0.900131	-0.151793	0.401368	0.79825
Afu1g11760	383	375	316	384	363.914	362.555	365.273	1.0075	0.0107753	0.941434	1
Afu1g11770	396	443	334	464	407.076	409.595	404.556	0.987699	-0.0178569	0.917242	1
Afu1g11780	4799	4485	3676	3972	4232.88	3992.84	4472.91	1.12023	0.163798	0.322297	0.752974
Afu1g11790	1444	1346	1009	1411	1292.87	1241.58	1344.17	1.08263	0.114537	0.577553	0.889691
Afu1g11800	954	1158	878	929	981.75	944.734	1018.77	1.07836	0.108843	0.558043	0.880761
Afu1g11810	365	300	287	414	339.549	358.9	320.198	0.892165	-0.164618	0.448301	0.825307
Afu1g11820	149	164	117	95	131.867	112.82	150.914	1.33765	0.419699	0.136091	0.545044
Afu1g11830	59	59	37	35	47.3987	37.9286	56.8687	1.49936	0.584348	0.139384	0.550659
Afu1g11840	75	46	44	51	53.7733	49.3618	58.1847	1.17874	0.237245	0.533772	0.86727
Afu1g11850	393	308	252	635	387.919	438.379	337.458	0.769786	-0.377471	0.419375	0.806839
Afu1g11860	1127	1057	918	1536	1148.18	1244.12	1052.24	0.84577	-0.241663	0.175168	0.61538
Afu1g11870	1031	1113	950	1259	1085.54	1137.43	1033.64	0.908751	-0.138043	0.478057	0.844435
Afu1g11880	243	297	240	347	280.488	300.488	260.488	0.866885	-0.206088	0.358077	0.771341
Afu1g11890	301	248	291	456	322.348	380.35	264.347	0.69501	-0.524894	0.0180755	0.162389
Afu1g11900	337	330	400	514	396.514	471.607	321.421	0.681544	-0.55312	0.0126338	0.128176
Afu1g11910	144	185	214	222	193.498	228.254	158.741	0.695458	-0.523965	0.051992	0.31563
Afu1g11920	125	108	120	108	116.362	120.509	112.216	0.931181	-0.102866	0.842395	0.981891
Afu1g11930	2276	2138	1718	2288	2094.35	2062.04	2126.66	1.03134	0.0445156	0.820428	0.97833
Afu1g11940	2349	2262	1752	2358	2167.95	2114.07	2221.83	1.05097	0.0717235	0.715047	0.949435
Afu1g11950	1547	1716	1031	1011	1323.21	1073.1	1573.32	1.46615	0.552033	0.0039435	0.0549118
Afu1g11960	814	786	438	948	731.121	691.266	770.976	1.11531	0.157444	0.748216	0.958387
Afu1g11970	854	801	472	928	749.905	702.439	797.371	1.13515	0.182877	0.601742	0.900946
Afu1g11980	735	711	816	793	771.419	846.063	696.775	0.823551	-0.280071	0.294459	0.731617
Afu1g11990	1046	956	926	1057	997.936	1031.43	964.437	0.935045	-0.096892	0.67827	0.9324
Afu1g12000	375	303	191	330	295.007	263.583	326.432	1.23844	0.308527	0.235029	0.68408
Afu1g12010	318	366	359	403	363.327	396.794	329.861	0.831313	-0.266536	0.261874	0.70262
Afu1g12020	1033	978	1306	1923	1309.93	1650.93	968.932	0.586902	-0.768809	6.21269e-05	0.00213948
Afu1g12025	1107	1056	1174	1401	1188.76	1335.33	1042.2	0.780487	-0.357553	0.0748558	0.392181
Afu1g12030	1177	897	1097	1691	1209.7	1421.11	998.287	0.70247	-0.509492	0.0103765	0.112145
Afu1g12040	2799	2642	1824	2387	2395.82	2170.12	2621.52	1.20801	0.272628	0.147315	0.568206
Afu1g12050	360	343	362	435	375.917	413.108	338.726	0.819946	-0.2864	0.213671	0.664725
Afu1g12060	1195	1229	928	1826	1275.05	1381.73	1168.37	0.845586	-0.241977	0.374182	0.783596
Afu1g12065	999	1050	813	1653	1111.2	1234.69	987.72	0.799974	-0.321976	0.299817	0.737115
Afu1g12070	3196	3506	3340	5254	3803.01	4374.69	3231.34	0.738644	-0.437049	0.0141955	0.138126
Afu1g12080	2357	2642	2766	3828	2897.95	3385.41	2410.48	0.712021	-0.490009	0.00806726	0.0938381
Afu1g12090	253	320	327	266	295.995	315.539	276.45	0.876121	-0.190798	0.723002	0.950802
Afu1g12100	1693	1708	1602	2019	1754.98	1870.82	1639.14	0.876159	-0.190736	0.327498	0.757488
Afu1g12110	1454	1450	1297	1646	1459.67	1519.82	1399.53	0.920856	-0.118953	0.548813	0.876391
Afu1g12120	1634	1670	1422	1955	1663.52	1734.55	1592.48	0.918097	-0.123282	0.503265	0.855371
Afu1g12130	220	244	130	176	190.531	157.335	223.727	1.42197	0.507894	0.0506101	0.310314
Afu1g12140	622	547	508	699	591.487	619.924	563.05	0.908257	-0.138828	0.494956	0.851823
Afu1g12150	612	536	497	647	571.345	589.765	552.925	0.937534	-0.0930571	0.664796	0.927365
Afu1g12160	772	681	883	949	828.32	956.792	699.849	0.731454	-0.451161	0.0323865	0.238994
Afu1g12170	5886	4939	5078	9106	6185.7	7158.65	5212.74	0.728174	-0.457645	0.0797427	0.405809
Afu1g12180	6096	5139	5229	9183	6346.92	7283.55	5410.29	0.74281	-0.428936	0.0783136	0.401625
Afu1g12190	2022	1912	2043	2367	2093.47	2291.49	1895.45	0.827169	-0.273747	0.167906	0.603223
Afu1g12200	1499	1336	1133	1526	1366.61	1367.65	1365.57	0.998476	-0.00219997	0.984621	1
Afu1g12210	1091	1079	903	1074	1035.6	1025.45	1045.75	1.0198	0.0282821	0.849773	0.984332
Afu1g12220	40	45	22	27	33.1745	25.3619	40.9871	1.61609	0.69251	0.152352	0.57909
Afu1g12230	12	9	14	15	12.6281	15.1489	10.1073	0.667196	-0.583818	0.489132	0.848913
Afu1g12240	22955	22184	24687	37750	26796.7	31842.6	21750.8	0.683071	-0.549893	0.00193049	0.0326553
Afu1g12250	23572	22528	25143	38948	27435.4	32658.1	22212.7	0.680159	-0.556057	0.00168276	0.029079
Afu1g12260	1258	1154	993	1532	1224.47	1286.98	1161.97	0.902865	-0.147417	0.403171	0.798728
Afu1g12270	816	718	480	1017	743.231	747.608	738.855	0.988291	-0.0169916	0.861105	0.986406
Afu1g12280	679	488	436	890	612.656	663.744	561.567	0.846059	-0.241169	0.482749	0.845929
Afu1g12290	2918	2789	2961	4965	3383.79	4017.73	2749.84	0.684427	-0.547032	0.00693046	0.0833389
Afu1g12300	3036	2882	2990	5063	3465.46	4079.5	2851.42	0.698964	-0.51671	0.01307	0.130808
Afu1g12310	91	117	38	52	73.3006	46.2418	100.359	2.17032	1.11791	0.00159152	0.0278024
Afu1g12320	1003	907	846	1079	956.92	993.768	920.072	0.925842	-0.111162	0.588403	0.896231
Afu1g12332	1063	984	917	1186	1035.4	1084.64	986.174	0.909222	-0.137296	0.493034	0.850766
Afu1g12340	1877	1840	1295	1584	1640.84	1490.48	1791.2	1.20176	0.265151	0.155707	0.585074
Afu1g12350	39353	36662	28288	31150	33806.9	30991.4	36622.5	1.1817	0.240862	0.154881	0.583109
Afu1g12360	16	10	9	10	11.2021	9.9007	12.5035	1.26289	0.336734	0.706947	0.944347
Afu1g12370	1932	2037	1749	1849	1897.25	1881.21	1913.28	1.01705	0.0243873	0.812344	0.976458
Afu1g12380	561	559	591	858	640.654	741.546	539.762	0.727887	-0.458213	0.023382	0.191196
Afu1g12390	1245	717	649	1341	969.281	995.362	943.2	0.947595	-0.077658	0.813179	0.976458
Afu1g12400	295	365	206	290	286.376	254.359	318.392	1.25175	0.323941	0.179445	0.620524
Afu1g12410	270	264	124	192	209.177	161.025	257.328	1.59806	0.676325	0.00883929	0.0995638
Afu1g12420	51	56	37	39	45.6671	39.7445	51.5898	1.29803	0.376329	0.353472	0.769285
Afu1g12440	131	120	106	128	121.083	121.249	120.917	0.997265	-0.00395128	1	1
Afu1g12450	105	111	101	111	107.339	110.553	104.125	0.94186	-0.0864154	0.834361	0.979094
Afu1g12460	584	598	1872	832	1031.25	1492.79	569.714	0.381643	-1.3897	0.235516	0.684258
Afu1g12475	629	687	1916	916	1095.81	1557.13	634.49	0.407473	-1.29522	0.230149	0.677916
Afu1g12480	321	317	245	300	294.794	282.129	307.459	1.08978	0.124035	0.579285	0.890602
Afu1g12490	222	169	156	222	190.953	193.705	188.201	0.971582	-0.0415929	0.861617	0.986406
Afu1g12500	13	13	9	29	15.5283	18.5261	12.5304	0.676363	-0.564131	0.415087	0.804596
Afu1g12510	92	119	159	144	130.946	160.083	101.81	0.635982	-0.652941	0.0912339	0.437579
Afu1g12520	4678	3800	2980	4100	3859.15	3636.37	4081.94	1.12253	0.166759	0.379578	0.78498
Afu1g12530	4456	3906	3044	4058	3841.46	3655.42	4027.51	1.10179	0.139849	0.454553	0.829495
Afu1g12540	2087	2074	1836	2363	2085.83	2166.38	2005.29	0.925641	-0.111475	0.562926	0.881994
Afu1g12550	832	853	773	944	850.579	888.998	812.16	0.913567	-0.130417	0.539275	0.870816
Afu1g12560	225	186	292	331	261.05	324.199	197.902	0.610434	-0.712092	0.00363609	0.0516798
Afu1g12570	365	420	394	482	416.037	453.506	378.568	0.834757	-0.260572	0.245909	0.69211
Afu1g12580	808	773	551	926	755.188	748.589	761.788	1.01763	0.025215	0.999875	1
Afu1g12590	592	517	330	741	533.548	532.962	534.134	1.0022	0.00316808	0.905333	0.998299
Afu1g12600	88	83	52	62	70.7549	59.1208	82.3891	1.39357	0.478786	0.168635	0.604475
Afu1g12610	4854	4426	4353	7000	5120.6	5770.73	4470.47	0.77468	-0.368327	0.0356014	0.252255
Afu1g12620	256	322	223	381	292.326	305.796	278.856	0.9119	-0.133053	0.546203	0.875091
Afu1g12630	67	92	82	114	88.6687	100.597	76.74	0.762844	-0.39054	0.22166	0.673747
Afu1g12640	1256	1430	1200	1237	1285.81	1276.36	1295.26	1.01481	0.02121	0.830388	0.979094
Afu1g12650	2664	2950	2059	2289	2486.25	2265.62	2706.88	1.19477	0.256728	0.147772	0.568827
Afu1g12660	1524	1670	973	1150	1320.81	1101.65	1539.96	1.39787	0.483231	0.0112099	0.117968
Afu1g12670	623	610	606	742	645.996	697.82	594.172	0.851468	-0.231975	0.275987	0.718162
Afu1g12680	654	628	589	771	659.294	700.859	617.728	0.881388	-0.182151	0.378175	0.7845
Afu1g12690	813	1153	151	139	551.03	153.048	949.012	6.20077	2.63245	7.67238e-08	6.76295e-06
Afu1g12700	797	767	542	779	715.056	676.494	753.617	1.114	0.155754	0.473565	0.840881
Afu1g12710	8	4	6	16	8.30144	10.8375	5.76536	0.531981	-0.910554	0.324754	0.754903
Afu1g12720	2305	2224	1783	3088	2323.14	2463.93	2182.34	0.885712	-0.175091	0.342071	0.761889
Afu1g12730	5063	4583	3804	6403	4909.66	5172.69	4646.63	0.8983	-0.15473	0.36559	0.778519
Afu1g12740	2857	2461	2255	3520	2751.19	2941.2	2561.18	0.870791	-0.199601	0.249055	0.694405
Afu1g12750	2896	2443	2242	3341	2711.62	2852.2	2571.04	0.901424	-0.149723	0.389372	0.791035
Afu1g12760	2831	2582	2579	3152	2787.38	2967.14	2607.62	0.878832	-0.186341	0.339901	0.76149
Afu1g12770	2772	2493	2587	3235	2772.87	3009.58	2536.16	0.842693	-0.246921	0.197257	0.644859
Afu1g12780	593	683	670	766	681.097	746.838	615.356	0.823948	-0.279374	0.193943	0.64189
Afu1g12790	593	694	667	735	675.842	730.978	620.706	0.849145	-0.235917	0.285412	0.721009
Afu1g12800	997	917	820	1194	976.28	1030.49	922.072	0.894792	-0.160376	0.390695	0.791035
Afu1g12810	628	596	532	666	604.494	619.239	589.749	0.952377	-0.0703949	0.755931	0.961015
Afu1g12820	9296	9226	8435	9958	9235.62	9545.09	8926.15	0.935156	-0.0967208	0.637483	0.914101
Afu1g12830	10416	10037	9937	12303	10679.9	11504.3	9855.39	0.856667	-0.223194	0.234506	0.683775
Afu1g12840	19565	18234	18632	23288	19940.7	21670.5	18210.8	0.84035	-0.250938	0.177001	0.618186
Afu1g12850	185	126	121	130	140.355	131.092	149.619	1.14133	0.190713	0.504402	0.855934
Afu1g12860	273	311	188	213	245.151	208.681	281.622	1.34953	0.43246	0.0662035	0.364517
Afu1g12870	272	311	211	243	258.572	236	281.144	1.19129	0.252522	0.271535	0.71301
Afu1g12875	114	135	100	120	117.07	114.043	120.097	1.05308	0.0746157	0.794639	0.96951
Afu1g12880	104	128	66	89	95.8172	79.7174	111.917	1.40392	0.489464	0.126253	0.524053
Afu1g12890	58453	53669	48463	78121	59173.4	64332.4	54014.5	0.839615	-0.2522	0.133717	0.540106
Afu1g12900	551	488	302	507	455.253	410.054	500.452	1.22045	0.287416	0.22285	0.674329
Afu1g12910	1049	1096	673	841	908.32	782.673	1033.97	1.32107	0.40171	0.0420005	0.277504
Afu1g12920	595	730	376	435	530.31	421.448	639.172	1.51661	0.600851	0.00393343	0.0548511
Afu1g12930	317	312	263	282	293.898	284.68	303.117	1.06476	0.0905325	0.640801	0.915543
Afu1g12940	731	732	674	778	729.874	754.668	705.08	0.934291	-0.0980557	0.677207	0.9324
Afu1g12950	1131	951	992	1244	1079.12	1155.64	1002.59	0.867562	-0.204961	0.31076	0.744906
Afu1g12960	907	773	851	1083	903.809	998.562	809.056	0.810221	-0.303612	0.133131	0.539032
Afu1g12970	378	342	309	349	344.666	342.497	346.834	1.01266	0.018157	0.888752	0.994279
Afu1g12980	438	359	298	391	369.381	355.011	383.751	1.08096	0.112307	0.615932	0.906954
Afu1g12990	604	536	356	412	474.099	399.093	549.105	1.37588	0.460357	0.0278189	0.214963
Afu1g13000	94	96	45	56	71.9023	52.2273	91.5772	1.75343	0.810183	0.0207176	0.177253
Afu1g13010	769	694	558	640	663.832	622.923	704.74	1.13134	0.178037	0.352164	0.769285
Afu1g13020	615	705	457	634	598.299	560.037	636.561	1.13664	0.184777	0.393775	0.793085
Afu1g13030	153	143	111	114	130.24	117.872	142.609	1.20987	0.274848	0.299374	0.73659
Afu1g13040	147	165	109	128	136.741	123.036	150.445	1.22278	0.29016	0.290567	0.727202
Afu1g13050	1507	1356	1326	1978	1533.46	1687.81	1379.11	0.817103	-0.291409	0.114134	0.495304
Afu1g13060	550	497	421	586	510.577	516.802	504.352	0.975909	-0.0351814	0.853017	0.985236
Afu1g13070	317	260	154	367	268.082	258.34	277.823	1.07542	0.104897	0.913791	1
Afu1g13080	516	458	322	607	468.257	467.365	469.148	1.00382	0.00549484	0.918022	1
Afu1g13090	202	214	184	263	214.768	228.997	200.54	0.875732	-0.191438	0.425471	0.809329
Afu1g13100	372	278	248	345	308.592	304.345	312.839	1.02791	0.0397128	0.884675	0.993867
Afu1g13110	336	277	258	356	305.23	315.295	295.164	0.936151	-0.0951874	0.673506	0.93081
Afu1g13120	90	114	77	60	85.7637	73.1046	98.4228	1.34633	0.429031	0.218746	0.670618
Afu1g13130	2366	2051	1954	2725	2264.16	2401	2127.31	0.88601	-0.174606	0.340503	0.76149
Afu1g13140	2015	1898	1725	2490	2021.61	2157.91	1885.3	0.873669	-0.194841	0.281733	0.72049
Afu1g13150	376	385	338	473	391.429	416.063	366.795	0.881585	-0.181828	0.395909	0.793758
Afu1g13160	399	369	351	465	395.085	420.175	369.994	0.880571	-0.183488	0.406569	0.800475
Afu1g13170	45	87	40	49	54.9375	46.0712	63.8038	1.38489	0.469776	0.411009	0.802118
Afu1g13180	944	849	821	1176	943.301	1022.91	863.69	0.844345	-0.244096	0.20445	0.654019
Afu1g13190	1754	1669	1227	2068	1659.49	1669.69	1649.29	0.987782	-0.0177351	0.826726	0.978486
Afu1g13195	1717	1625	1099	2126	1615	1619.78	1610.23	0.994102	-0.00853406	0.870404	0.989212
Afu1g13200	1617	1495	1172	2094	1573.99	1648.74	1499.25	0.909331	-0.137123	0.481149	0.845133
Afu1g13210	81	111	78	88	89.5389	86.4114	92.6664	1.07239	0.100824	0.740575	0.955478
Afu1g13220	257	263	223	280	255.29	259.945	250.635	0.964182	-0.0526224	0.847494	0.983545
Afu1g13230	908	1029	843	1081	963.472	992.889	934.056	0.940745	-0.0881239	0.663399	0.926939
Afu1g13240	844	846	718	951	836.95	859.415	814.484	0.94772	-0.077467	0.697747	0.941037
Afu1g13250	58	55	66	107	71.1672	87.8888	54.4456	0.619482	-0.690865	0.0430902	0.281832
Afu1g13260	560	519	488	649	552.57	585.312	519.828	0.888121	-0.171172	0.414393	0.804178
Afu1g13270	1610	1512	1171	1829	1516.01	1527.84	1504.17	0.984511	-0.0225213	0.838678	0.980056
Afu1g13280	1084	1075	742	1180	1009.07	977.67	1040.46	1.06423	0.0898082	0.722533	0.950802
Afu1g13290	458	476	483	495	481.317	512.422	450.211	0.878593	-0.186733	0.450576	0.826856
Afu1g13300	1040	1062	1067	1163	1088.34	1163.54	1013.13	0.87073	-0.199703	0.356424	0.77
Afu1g13310	2208	2289	2256	3857	2631.21	3094.79	2167.64	0.700416	-0.513717	0.0176463	0.1601
Afu1g13320	2017	2052	2188	3792	2492.97	3024.77	1961.16	0.648367	-0.625118	0.00781171	0.0913077
Afu1g13330	981	1027	883	1161	1010.49	1053.03	967.938	0.91919	-0.121565	0.537392	0.869822
Afu1g13340	1037	1090	895	1201	1051.83	1078.34	1025.32	0.950831	-0.0727386	0.703359	0.943797
Afu1g13350	245	263	70	141	175.306	105.707	244.905	2.31684	1.21216	1.13996e-05	0.000526575
Afu1g13360	303	302	331	479	353.093	414.618	291.568	0.703222	-0.507948	0.0215109	0.181934
Afu1g13370	69	69	97	100	84.8421	103.177	66.5075	0.644598	-0.633529	0.0651276	0.361494
Afu1g13380	171	182	101	115	141.271	112.369	170.173	1.51442	0.598762	0.0288781	0.219756
Afu1g13390	1336	1400	978	1341	1255.1	1191.34	1318.87	1.10705	0.146721	0.466851	0.837473
Afu1g13400	3913	3651	5497	7239	5102.44	6560.67	3644.21	0.555463	-0.848238	4.87375e-06	0.00024908
Afu1g13410	3078	3161	2708	3291	3057.13	3107.08	3007.18	0.967848	-0.0471473	0.831837	0.979094
Afu1g13420	1223	1035	1293	1495	1268.13	1448.88	1087.38	0.750492	-0.414091	0.0394847	0.268865
Afu1g13430	1026	988	1114	979	1039.23	1108.01	970.453	0.875853	-0.19124	0.623656	0.908993
Afu1g13440	1137	1155	1178	988	1127.45	1150.22	1104.68	0.960412	-0.0582751	0.967115	1
Afu1g13450	986	1012	674	717	845.002	726.976	963.029	1.3247	0.405671	0.0340153	0.245544
Afu1g13460	2568	2731	2113	2695	2518.31	2482.09	2554.52	1.02918	0.0414944	0.816988	0.977963
Afu1g13470	2598	2700	2376	2662	2588.77	2623.77	2553.76	0.973318	-0.0390173	0.900799	0.997509
Afu1g13480	16283	12734	11460	27906	16731.7	19494.8	13968.5	0.716524	-0.480914	0.309367	0.744106
Afu1g13490	10658	10234	8338	12264	10300.5	10534.2	10066.8	0.955629	-0.0654769	0.674819	0.931561
Afu1g13500	10744	10252	8279	12254	10305.5	10494.5	10116.6	0.96399	-0.0529099	0.723379	0.950802
Afu1g13510	184	167	163	211	180.983	192.881	169.084	0.876623	-0.189972	0.475121	0.842244
Afu1g13520	107	116	84	109	103.516	99.5188	107.512	1.08032	0.111464	0.72968	0.952808
Afu1g13530	89	85	76	148	98.1488	112.458	83.8393	0.745515	-0.423691	0.16149	0.595236
Afu1g13540	130	126	103	164	129.582	135.805	123.358	0.90835	-0.13868	0.589941	0.89686
Afu1g13550	394	304	509	529	439.667	543.345	335.99	0.618374	-0.693449	0.007198	0.0856981
Afu1g13560	121	132	94	105	112.82	103.66	121.98	1.17673	0.234787	0.409924	0.801985
Afu1g13570	1142	1084	670	1494	1074.93	1077.33	1072.53	0.99555	-0.00643392	0.881075	0.992956
Afu1g13580	580	594	494	610	568.52	571.181	565.858	0.99068	-0.0135085	0.974965	1
Afu1g13590	680	606	582	669	634.913	650.384	619.441	0.952424	-0.0703246	0.787894	0.968702
Afu1g13600	589	700	576	627	624.729	627.743	621.715	0.990397	-0.0139215	0.991309	1
Afu1g13610	2499	2156	1504	2373	2107.52	1973.15	2241.89	1.13619	0.18421	0.378577	0.784625
Afu1g13620	2602	2349	1493	2447	2192.57	2000.2	2384.94	1.19235	0.253814	0.21898	0.670862
Afu1g13630	96	102	82	64	86.6747	77.8988	95.4506	1.22532	0.293154	0.322517	0.753057
Afu1g13640	7	5	2	3	4.16378	2.55324	5.77431	2.26156	1.17732	0.453033	0.828615
Afu1g13650	842	882	1273	1488	1132.42	1433.79	831.04	0.57961	-0.786845	8.0734e-05	0.00260431
Afu1g13660	715	848	1175	1438	1053.29	1352.72	753.865	0.557296	-0.843484	2.3286e-05	0.00093669
Afu1g13670	292	316	419	502	385.302	477.477	293.126	0.613905	-0.703913	0.0017634	0.0302548
Afu1g13680	552	539	610	649	591.86	657.983	525.736	0.799012	-0.323712	0.146861	0.56714
Afu1g13690	938	828	812	1001	894.358	938.106	850.611	0.906732	-0.141252	0.502186	0.85489
Afu1g13700	1718	1615	1171	1852	1572.06	1538.28	1605.84	1.04392	0.0620101	0.821054	0.97833
Afu1g13710	5223	5550	5261	6305	5594.73	5996.09	5193.38	0.866129	-0.207346	0.28053	0.719491
Afu1g13720	1171	988	970	1232	1088.39	1137.09	1039.69	0.91434	-0.129197	0.52571	0.863432
Afu1g13730	676	735	531	761	671.025	661.771	680.279	1.02797	0.0397951	0.88648	0.994044
Afu1g13740	1933	1787	1508	2333	1874.77	1957.38	1792.16	0.91559	-0.127226	0.451931	0.828063
Afu1g13750	8997	7670	9876	12134	9708.9	11391.3	8026.53	0.70462	-0.505083	0.00661681	0.0807676
Afu1g13760	175	195	162	164	174.678	170.949	178.407	1.04362	0.061602	0.752086	0.959866
Afu1g13770	174	171	147	152	161.411	156.567	166.255	1.06188	0.0866243	0.691159	0.938078
Afu1g13780	72766	70477	57306	89890	71983.4	74942.7	69024	0.921024	-0.118689	0.452249	0.828132
Afu1g13790	49011	53380	50568	65043	54507.5	59649.3	49365.7	0.827599	-0.272996	0.134407	0.541231
Afu1g13800	653	571	535	641	599.601	609.677	589.525	0.966948	-0.0484905	0.856305	0.986406
Afu1g13810	119	106	142	130	125.989	143.601	108.378	0.754717	-0.405993	0.227401	0.677781
Afu1g13820	97	81	52	104	81.9505	78.1876	85.7134	1.09625	0.132581	0.797127	0.9709
Afu1g13830	3	11	4	8	6.39868	6.01443	6.78294	1.12778	0.173482	0.990658	1
Afu1g13840	65	47	39	59	51.9559	50.0153	53.8965	1.0776	0.107824	0.833224	0.979094
Afu1g13850	274	283	193	242	246.652	224.825	268.48	1.19418	0.256014	0.284473	0.720984
Afu1g13860	269	260	190	221	234.205	213.504	254.905	1.19391	0.255696	0.276332	0.718162
Afu1g13870	39	67	50	65	55.2511	59.2914	51.2108	0.863713	-0.211376	0.595579	0.899333
Afu1g13880	316	334	251	348	310.417	307.494	313.34	1.01901	0.0271721	0.934579	1
Afu1g13890	322	338	255	374	319.915	321.68	318.151	0.989029	-0.0159153	0.911736	1
Afu1g13900	333	262	181	412	290.644	294.852	286.435	0.971457	-0.0417784	0.831499	0.979094
Afu1g13910	295	225	209	339	264.342	278.39	250.295	0.899078	-0.153482	0.471581	0.840096
Afu1g13920	348	356	289	373	340.399	341.479	339.32	0.993679	-0.00914769	0.979591	1
Afu1g13930	1877	1815	1453	1586	1682.27	1585.5	1779.04	1.12207	0.166159	0.335043	0.759225
Afu1g13940	930	788	617	834	786.736	746.138	827.334	1.10882	0.149029	0.468555	0.83912
Afu1g13950	943	772	609	901	798.774	771.788	825.759	1.06993	0.097515	0.669545	0.928853
Afu1g13960	1413	1589	987	1154	1279.69	1111.8	1447.57	1.302	0.380726	0.0443357	0.285316
Afu1g13970	4795	4991	4945	5906	5171.92	5626.72	4717.12	0.838343	-0.254387	0.183544	0.626909
Afu1g13980	326	342	340	376	347.613	373.22	322.006	0.86278	-0.212936	0.386875	0.789359
Afu1g13990	287	295	934	380	504.693	728.861	280.524	0.38488	-1.37752	0.273929	0.716555
Afu1g14000	258	259	274	264	266.114	283.061	249.167	0.880258	-0.184002	0.524868	0.862895
Afu1g14010	1199	1117	842	1041	1044.97	974.135	1115.8	1.14543	0.195888	0.305999	0.742059
Afu1g14020	766	763	613	960	768.913	800.955	736.87	0.919989	-0.120312	0.497071	0.852984
Afu1g14030	107	123	92	107	107.147	103.376	110.917	1.07295	0.101582	0.724797	0.950802
Afu1g14040	200	171	111	176	162.344	146.018	178.669	1.22361	0.291147	0.311423	0.744906
Afu1g14050	91	96	51	83	79.1017	68.0586	90.1448	1.32452	0.405468	0.260176	0.700199
Afu1g14060	895	875	673	823	813.721	774.501	852.941	1.10128	0.139178	0.469571	0.839531
Afu1g14070	826	866	717	816	806.576	797.533	815.618	1.02268	0.0323504	0.822223	0.97833
Afu1g14080	39	43	18	27	31.258	22.9792	39.5368	1.72055	0.782868	0.124458	0.52059
Afu1g14090	3443	3837	3287	3465	3520.62	3530.96	3510.27	0.99414	-0.00847871	0.947163	1
Afu1g14100	969	1076	799	1277	1020.85	1055.66	986.042	0.934055	-0.0984209	0.548693	0.876391
Afu1g14110	568	488	310	672	499.147	489.725	508.569	1.03848	0.0544713	0.988122	1
Afu1g14120	1778	1560	1103	2373	1671.01	1734.29	1607.73	0.927026	-0.109318	0.676842	0.9324
Afu1g14130	1874	1483	1091	2494	1699.1	1782.07	1616.12	0.906874	-0.141027	0.661345	0.926674
Afu1g14140	27	26	19	25	24.1026	22.6669	25.5382	1.12667	0.172071	0.792496	0.968863
Afu1g14150	1511	1577	1293	1794	1536.57	1584.62	1488.52	0.939355	-0.0902579	0.617292	0.907671
Afu1g14160	1633	1701	1367	1915	1645.36	1683.63	1607.09	0.954537	-0.0671276	0.699848	0.94268
Afu1g14170	135	140	110	118	125.824	119.092	132.555	1.11305	0.154521	0.555785	0.879299
Afu1g14180	1841	1531	1367	2446	1774.2	1924.69	1623.71	0.843621	-0.245332	0.302894	0.738503
Afu1g14190	10937	9841	10556	17662	12157.3	14305.9	10008.8	0.699629	-0.515339	0.0116346	0.120588
Afu1g14200	10995	9969	10550	17494	12162.4	14226	10098.8	0.709878	-0.494356	0.011254	0.118051
Afu1g14210	858	851	473	959	770.355	717.108	823.601	1.1485	0.199755	0.589243	0.896418
Afu1g14220	675	607	306	772	575.14	532.739	617.54	1.15918	0.213104	0.727492	0.952196
Afu1g14230	3	2	4	0	2.39394	2.38267	2.40522	1.00946	0.0135899	1	1
Afu1g14240	642	569	476	578	564.616	545.932	583.3	1.06845	0.0955173	0.62353	0.908956
Afu1g14250	188	200	126	177	171.226	155.407	187.046	1.20359	0.267342	0.329031	0.758155
Afu1g14260	425	571	499	547	513.112	545.559	480.664	0.881047	-0.182708	0.513092	0.860208
Afu1g14270	665	719	597	683	666.459	665.675	667.244	1.00236	0.0033971	0.94053	1
Afu1g14280	683	843	681	647	717.761	699.368	736.154	1.0526	0.0739556	0.714853	0.949435
Afu1g14290	2791	2934	2128	2547	2591.79	2423.84	2759.74	1.13858	0.187235	0.297201	0.734336
Afu1g14300	1352	1358	1000	1328	1252.31	1198.54	1306.08	1.08973	0.123965	0.529914	0.864813
Afu1g14310	1415	1279	1025	1508	1296.44	1295.15	1297.73	1.002	0.00287889	0.969291	1
Afu1g14320	1875	2063	1926	2371	2061.17	2223.62	1898.71	0.853885	-0.227886	0.240666	0.688696
Afu1g14330	293	266	171	190	228.698	188.113	269.283	1.43149	0.517519	0.0302783	0.227735
Afu1g14340	273	276	152	184	219.335	174.072	264.597	1.52005	0.604116	0.0140972	0.137789
Afu1g14350	793	739	480	715	674.298	610.509	738.088	1.20897	0.27378	0.203485	0.653675
Afu1g14360	1	4	0	5	2.34648	2.26985	2.42312	1.06752	0.0942645	1	1
Afu1g14380	195	260	136	179	190.922	162.271	219.573	1.35312	0.436291	0.0922451	0.439628
Afu1g14390	268	275	176	230	235.487	209.251	261.724	1.25077	0.322814	0.18792	0.634477
Afu1g14400	133	162	112	120	131.746	121.191	142.302	1.17419	0.231667	0.385405	0.788705
Afu1g14410	28598	27852	22531	43826	30259.4	33316.7	27202.1	0.81647	-0.292528	0.287823	0.724307
Afu1g14420	390	399	290	397	366.63	352.97	380.29	1.0774	0.107554	0.649711	0.919474
Afu1g14430	444	390	558	678	520.934	640.174	401.695	0.627478	-0.672364	0.00177515	0.0304023
Afu1g14440	615	555	666	866	676.726	789.852	563.599	0.71355	-0.486914	0.0180923	0.162389
Afu1g14450	282	297	176	229	243.953	208.797	279.109	1.33675	0.418732	0.084613	0.41669
Afu1g14460	134	117	93	153	122.872	124.854	120.89	0.96825	-0.0465479	0.828061	0.978551
Afu1g14480	46	51	39	51	46.5769	46.3835	46.7704	1.00834	0.0119837	1	1
Afu1g14490	645	671	474	610	596.807	559.268	634.347	1.13425	0.181733	0.380637	0.786276
Afu1g14500	2299	2156	2050	2600	2273.92	2401.44	2146.39	0.893795	-0.161984	0.401561	0.798366
Afu1g14510	454	377	225	289	332.684	265.222	400.146	1.50872	0.593324	0.00898655	0.10075
Afu1g14520	339	289	150	189	238.792	175.15	302.433	1.72671	0.788023	0.00121352	0.022782
Afu1g14530	206	186	131	250	190.178	191.525	188.83	0.98593	-0.0204424	0.84908	0.984107
Afu1g14540	185	188	133	218	178.983	178.189	179.776	1.00891	0.0127932	0.98325	1
Afu1g14550	78	98	72	83	82.7391	80.5675	84.9106	1.05391	0.0757463	0.811323	0.976352
Afu1g14560	75	92	33	50	61.4576	42.3555	80.5598	1.90199	0.927509	0.014951	0.142368
Afu1g14570	635	628	537	697	622.474	636.29	608.657	0.95657	-0.0640569	0.764063	0.962638
Afu1g14580	951	925	830	1056	938.898	973.796	904	0.928325	-0.107297	0.60173	0.900946
Afu1g14590	550	574	458	672	559.845	577.883	541.806	0.937569	-0.0930025	0.621179	0.908608
Afu1g14600	1630	1313	1056	1775	1425.87	1434.82	1416.93	0.987527	-0.0181075	0.858794	0.986406
Afu1g14610	1106	837	752	1168	956.69	978.179	935.202	0.956065	-0.0648201	0.72128	0.950802
Afu1g14620	320	262	264	356	299.549	318.869	280.228	0.878819	-0.186363	0.420949	0.806907
Afu1g14630	527	482	464	628	523.779	561.483	486.074	0.865698	-0.208065	0.320715	0.752811
Afu1g14640	332	316	302	425	342.527	372.829	312.224	0.837447	-0.25593	0.246765	0.692442
Afu1g14650	154	121	81	165	127.77	123.154	132.385	1.07496	0.104278	0.867821	0.988628
Afu1g14660	548	561	328	416	459.379	384.23	534.528	1.39116	0.476293	0.026617	0.209277
Afu1g14670	879	988	683	760	826.062	751.858	900.266	1.19739	0.259892	0.17156	0.609119
Afu1g14680	1766	1685	1291	1897	1646.5	1630.19	1662.81	1.02001	0.028582	0.928985	1
Afu1g14690	2570	2405	1905	2578	2350.99	2305.08	2396.9	1.03984	0.0563548	0.777336	0.964813
Afu1g14695	785	844	585	646	713.536	641.73	785.341	1.22379	0.291354	0.131999	0.536258
Afu1g14700	337	406	189	254	293.139	227.889	358.389	1.57264	0.653191	0.00552694	0.0704282
Afu1g14710	382	438	228	278	328.728	262.016	395.44	1.50922	0.593805	0.00874668	0.0991015
Afu1g14720	97	156	90	114	113.779	105.363	122.194	1.15975	0.213815	0.583978	0.893685
Afu1g14730	2935	2875	1864	2345	2487.34	2174.88	2799.79	1.28733	0.364382	0.0503205	0.309328
Afu1g14740	4150	4312	3144	3762	3829.75	3580.61	4078.89	1.13916	0.187969	0.289624	0.726935
Afu1g14750	506	474	364	430	442.093	412.03	472.156	1.14593	0.196515	0.341511	0.761889
Afu1g14760	101	103	165	188	140.978	183.631	98.3243	0.535444	-0.901193	0.00157119	0.0275872
Afu1g14770	126	96	98	218	132.098	157.341	106.856	0.679137	-0.558226	0.203251	0.653675
Afu1g14780	3967	4416	3912	4654	4242.56	4443.03	4042.1	0.909762	-0.136439	0.491358	0.849859
Afu1g14790	3930	4517	3938	4477	4225.86	4378.16	4073.56	0.930427	-0.104035	0.624429	0.9093
Afu1g14800	713	836	265	325	526.232	305.392	747.073	2.44627	1.29059	1.88949e-09	2.45328e-07
Afu1g14810	713	704	579	620	654.609	626.353	682.866	1.09023	0.124628	0.484201	0.847087
Afu1g14820	394	435	328	392	386.523	373.335	399.71	1.07065	0.0984835	0.633821	0.912322
Afu1g14830	415	443	310	345	377.452	341.276	413.628	1.212	0.277394	0.18899	0.634477
Afu1g14840	68	96	70	67	75.6379	72.1127	79.1632	1.09777	0.134576	0.65974	0.925775
Afu1g14850	471	504	477	472	484.222	498.407	470.037	0.943079	-0.0845488	0.798963	0.971795
Afu1g14860	417	443	433	407	428.636	442.69	414.583	0.93651	-0.0946339	0.81239	0.976458
Afu1g14870	63	42	52	58	53.9072	57.305	50.5095	0.881417	-0.182104	0.694729	0.940336
Afu1g14880	170	151	133	145	149.833	145.049	154.617	1.06596	0.0921561	0.695439	0.940336
Afu1g14890	191	174	129	161	162.881	149.93	175.831	1.17275	0.229901	0.384696	0.788358
Afu1g14910	2655	2540	1472	1925	2126.93	1750.71	2503.15	1.42979	0.515803	0.00649199	0.079793
Afu1g14920	1181	1123	760	804	963.912	817.699	1110.13	1.35762	0.441082	0.0199459	0.172338
Afu1g14930	91912	96348	91205	103599	96054.1	101359	90749.5	0.895331	-0.159507	0.422153	0.806907
Afu1g14940	93131	98107	92407	105512	97565.1	102943	92187.2	0.895516	-0.159209	0.421329	0.806907
Afu1g14945	1286	1347	1207	1397	1311.19	1353.17	1269.22	0.93796	-0.0924013	0.680123	0.932811
Afu1g14950	945	939	711	1020	897.257	886.569	907.945	1.02411	0.0343717	0.901795	0.997681
Afu1g14960	201	194	235	242	220.088	249.843	190.334	0.761817	-0.392484	0.138832	0.55006
Afu1g14970	72	63	60	83	69.2205	73.4195	65.0214	0.885614	-0.17525	0.626125	0.909969
Afu1g14980	11	9	13	7	10.2756	10.9215	9.62981	0.881733	-0.181586	0.975925	1
Afu1g14990	445	404	451	868	535.837	662.692	408.982	0.617152	-0.696301	0.0337091	0.244125
Afu1g15000	1404	1293	1133	1653	1362.3	1425.3	1299.29	0.911589	-0.133545	0.458274	0.831833
Afu1g15010	1321	1168	1057	1470	1247.91	1296.96	1198.86	0.924364	-0.113467	0.543071	0.873501
Afu1g15020	22694	21037	16164	30296	22225	23381.8	21068.2	0.90105	-0.15032	0.49763	0.853424
Afu1g15030	23182	21432	16431	30773	22625.4	23757.4	21493.4	0.9047	-0.144488	0.510279	0.85923
Afu1g15040	1263	1126	984	1360	1177.14	1203.54	1150.74	0.95613	-0.0647207	0.724349	0.950802
Afu1g15050	1404	1379	1136	1247	1291.95	1242.78	1341.12	1.07913	0.109871	0.512118	0.860166
Afu1g15070	586	660	412	454	526.172	451.517	600.826	1.33068	0.412167	0.0432892	0.282558
Afu1g15080	412	399	343	398	387.894	384.994	390.794	1.01506	0.0215716	0.884677	0.993867
Afu1g15090	392	418	320	366	373.626	356.767	390.486	1.09451	0.130292	0.523833	0.862699
Afu1g15100	186	142	124	130	145.379	132.879	157.879	1.18814	0.248706	0.32913	0.758155
Afu1g15110	472	367	381	476	423.458	443.039	403.876	0.911604	-0.13352	0.563575	0.882469
Afu1g15120	420	397	355	425	399.02	404.399	393.641	0.973396	-0.0389009	0.899159	0.99727
Afu1g15130	4363	4099	3424	5427	4290.12	4503.26	4076.98	0.905339	-0.143469	0.381927	0.786276
Afu1g15140	3750	3456	2796	4726	3641.24	3810.95	3471.53	0.910936	-0.134578	0.417849	0.805657
Afu1g15150	714	680	402	581	587.442	503.215	671.67	1.33476	0.416577	0.0513855	0.313836
Afu1g15160	2957	3374	1482	1456	2298.39	1543.76	3053.02	1.97765	0.983788	7.06379e-07	4.84778e-05
Afu1g15170	3082	3534	1687	1518	2442.27	1694.02	3190.53	1.88341	0.913346	8.1969e-05	0.00263397
Afu1g15180	119	140	138	183	145.097	165.279	124.916	0.75579	-0.403942	0.143247	0.560464
Afu1g15190	1065	1083	822	981	985.133	934.983	1035.28	1.10728	0.147014	0.431513	0.811919
Afu1g15200	1054	1306	911	992	1065.75	992.991	1138.5	1.14654	0.197284	0.330671	0.758155
Afu1g15210	444	479	335	485	432.355	419.724	444.986	1.06019	0.0843176	0.738887	0.95471
Afu1g15220	552	494	416	695	533.577	563.307	503.848	0.894446	-0.160933	0.384551	0.788358
Afu1g15230	869	801	636	1017	822.532	840.532	804.532	0.957171	-0.0631521	0.684502	0.93443
Afu1g15240	878	790	657	904	802.611	801.742	803.479	1.00217	0.00312187	0.999133	1
Afu1g15250	1313	1419	1339	1595	1419.4	1521.68	1317.13	0.865576	-0.208268	0.302217	0.738288
Afu1g15260	1341	1670	1960	1588	1670.5	1888.41	1452.59	0.769212	-0.378547	0.426997	0.810367
Afu1g15270	17203	17076	30849	33183	24979.8	33439.8	16519.8	0.494016	-1.01737	2.80879e-07	2.15895e-05
Afu1g15280	16506	17012	30081	32665	24451.5	32747.2	16155.9	0.493351	-1.01931	8.10573e-08	7.01621e-06
Afu1g15290	89	93	89	209	117.812	147.894	87.7307	0.593199	-0.753412	0.124331	0.520498
Afu1g15300	171	136	109	205	152.895	157.992	147.798	0.935482	-0.0962175	0.680619	0.932998
Afu1g15310	98	77	51	96	79.1027	73.9602	84.2452	1.13906	0.187846	0.661662	0.926713
Afu1g15330	367	356	293	331	336.593	324.795	348.392	1.07265	0.101184	0.613894	0.906019
Afu1g15340	384	348	296	377	350.041	347.464	352.618	1.01483	0.0212404	0.919805	1
Afu1g15350	97	57	57	114	79.8726	85.7056	74.0395	0.863881	-0.211095	0.608718	0.903253
Afu1g15360	255	202	190	254	224.247	228.485	220.009	0.962901	-0.0545408	0.832179	0.979094
Afu1g15370	425	428	242	330	352.534	293.962	411.107	1.3985	0.483885	0.0334894	0.243757
Afu1g15380	855	754	516	817	726.622	678.258	774.987	1.14261	0.192337	0.393002	0.792603
Afu1g15390	2199	2117	1549	2070	1971.04	1862.41	2079.68	1.11666	0.159192	0.407373	0.800957
Afu1g15400	1962	1897	1471	2048	1832.73	1805.96	1859.51	1.02965	0.0421577	0.850227	0.984332
Afu1g15410	105	120	52	63	84.039	59.5748	108.503	1.82129	0.864964	0.00886734	0.0997628
Afu1g15420	11	9	18	15	13.5807	17.5316	9.62981	0.549285	-0.864374	0.282732	0.720984
Afu1g15430	319	406	120	181	251.722	153.649	349.795	2.27659	1.18687	1.86162e-05	0.000794175
Afu1g15440	5009	4743	3535	4946	4524.85	4351.02	4698.67	1.0799	0.110899	0.571791	0.887087
Afu1g15450	4851	4768	3257	5444	4523.45	4411.5	4635.39	1.05075	0.0714215	0.797747	0.971206
Afu1g15460	1684	1830	1192	1696	1587.08	1479.97	1694.18	1.14474	0.195024	0.332074	0.758285
Afu1g15470	371	460	326	445	398.547	396.204	400.889	1.01182	0.0169584	0.965068	1
Afu1g15490	234	259	301	516	325.626	413.544	237.707	0.574805	-0.798856	0.00122266	0.0228547
Afu1g15500	180	133	134	184	156.993	163.35	150.636	0.92217	-0.116896	0.667177	0.92781
Afu1g15510	265	282	231	313	271.694	279.692	263.696	0.94281	-0.0849606	0.713998	0.949435
Afu1g15520	112	125	97	103	109.408	104.539	114.278	1.09316	0.128506	0.634113	0.912353
Afu1g15530	70	52	24	22	41.4996	24.2833	58.7159	2.41795	1.27378	0.00329928	0.0482488
Afu1g15540	253	233	101	89	167.349	100.566	234.132	2.32815	1.21919	3.48245e-06	0.000185885
Afu1g15550	569	647	192	227	401.903	217.419	586.386	2.69703	1.43137	1.75124e-10	2.85185e-08
Afu1g15560	692	818	302	354	534.444	340.597	728.291	2.13828	1.09645	2.37962e-07	1.8823e-05
Afu1g15570	302	361	281	268	304.418	289.046	319.789	1.10636	0.145819	0.511575	0.859938
Afu1g15580	2217	2018	2295	3550	2509.38	2978.65	2040.12	0.684913	-0.546006	0.00284509	0.0436672
Afu1g15590	2125	2092	2178	3572	2475.57	2918.94	2032.19	0.696206	-0.522415	0.004282	0.0584581
Afu1g15610	161	167	154	194	168.953	179.803	158.103	0.87931	-0.185556	0.498616	0.854263
Afu1g15620	545	506	357	628	502.044	497.746	506.343	1.01727	0.0247025	0.991393	1
Afu1g15630	539	507	399	602	507.463	510.961	503.964	0.986306	-0.0198928	0.879427	0.992778
Afu1g15640	810	915	786	781	827.279	822.745	831.813	1.01102	0.0158145	0.852458	0.985236
Afu1g15650	552	496	422	502	492.043	479.264	504.821	1.05332	0.0749488	0.693764	0.939651
Afu1g15660	10	11	6	9	8.89246	7.65973	10.1252	1.32187	0.402581	0.722975	0.950802
Afu1g15670	306	371	165	252	269.624	212.686	326.563	1.53543	0.618639	0.0113545	0.118709
Afu1g15680	356	391	175	256	290.311	220.458	360.164	1.63371	0.708151	0.0029872	0.0450566
Afu1g15690	39	58	29	30	38.8632	30.8934	46.833	1.51595	0.600226	0.172287	0.6106
Afu1g15700	193	202	124	127	160.961	131.517	190.406	1.44777	0.53383	0.0387192	0.265724
Afu1g15710	693	683	523	652	635.312	607.522	663.102	1.09149	0.126294	0.527588	0.864585
Afu1g15720	430	409	295	529	410.062	415.872	404.252	0.972059	-0.0408843	0.761158	0.962527
Afu1g15730	15777	13887	10982	20305	15023.6	15759.5	14287.8	0.906613	-0.141441	0.517774	0.861539
Afu1g15740	15733	14184	11075	20344	15121.9	15832.6	14411.2	0.910225	-0.135705	0.518221	0.86186
Afu1g15750	292	289	268	301	288.138	296.284	279.993	0.945015	-0.0815906	0.783963	0.967915
Afu1g15760	817	778	781	822	803.448	838.379	768.517	0.91667	-0.125526	0.61033	0.904095
Afu1g15770	3299	3369	2571	3717	3216.37	3218.87	3213.88	0.99845	-0.00223833	0.948735	1
Afu1g15780	2952	2931	2109	3199	2771.83	2708.51	2835.15	1.04675	0.0659234	0.78452	0.967935
Afu1g15790	359	305	205	408	313.548	307.332	319.765	1.04046	0.0572171	0.96064	1
Afu1g15800	650	712	730	826	733.247	809.816	656.677	0.810897	-0.30241	0.15678	0.587954
Afu1g15810	625	590	471	686	588.691	591.983	585.398	0.988877	-0.0161367	0.903835	0.997917
Afu1g15820	386	385	284	413	364.115	356.659	371.57	1.04181	0.0590876	0.833722	0.979094
Afu1g15830	388	363	193	266	298.772	235.72	361.824	1.53497	0.618214	0.00846565	0.0975276
Afu1g15840	480	448	339	407	416.896	386.697	447.095	1.15619	0.209379	0.320243	0.752811
Afu1g15850	160	141	158	248	175.839	206.7	144.978	0.701395	-0.511701	0.0440244	0.284074
Afu1g15860	2482	2213	1906	2486	2262.7	2263.91	2261.5	0.998933	-0.00153995	0.999701	1
Afu1g15870	1214	1689	1440	1986	1580.27	1759.35	1401.19	0.796428	-0.328384	0.138036	0.548645
Afu1g15880	248	279	164	258	234.467	214.814	254.12	1.18298	0.242425	0.363639	0.777271
Afu1g15890	675	777	587	719	688.146	676.061	700.231	1.03575	0.0506767	0.786264	0.968702
Afu1g15900	1906	1831	1636	1883	1815	1829.34	1800.67	0.984328	-0.0227892	0.961331	1
Afu1g15910	86	76	95	78	85.0136	91.998	78.0292	0.848162	-0.237588	0.621956	0.908608
Afu1g15920	1152	1303	1173	1305	1237.49	1291.15	1183.83	0.916885	-0.125188	0.57445	0.888465
Afu1g15930	1125	1314	1264	1341	1269	1361.7	1176.29	0.863843	-0.211158	0.34561	0.764044
Afu1g15940	988	1019	987	1175	1044.36	1121.34	967.389	0.862709	-0.213054	0.301874	0.738288
Afu1g15950	226	259	197	162	212.389	190.89	233.888	1.22525	0.293078	0.303119	0.738503
Afu1g15960	6115	6761	7767	7689	7162.72	8117.12	6208.33	0.764843	-0.386764	0.138331	0.549436
Afu1g15970	498	354	573	1016	606.259	802.551	409.967	0.51083	-0.969086	0.0026206	0.0411417
Afu1g15980	81	75	71	91	79.3796	83.6036	75.1555	0.89895	-0.153687	0.668123	0.928324
Afu1g15990	986	782	831	1077	917.539	983.925	851.154	0.865059	-0.209129	0.300281	0.737137
Afu1g16000	1163	1069	893	1143	1063.04	1050.82	1075.27	1.02326	0.0331792	0.857213	0.986406
Afu1g16010	175	174	158	144	163.84	159.487	168.192	1.05458	0.0766692	0.683123	0.934033
Afu1g16020	423	394	256	256	331.16	268.707	393.614	1.46484	0.550746	0.0114406	0.11935
Afu1g16030	3349	3662	2948	3578	3380.3	3380.33	3380.27	0.999982	-2.65621e-05	0.970953	1
Afu1g16040	399	257	201	241	272.326	229.136	315.516	1.37698	0.46151	0.185637	0.630024
Afu1g16050	819	674	630	813	731.616	744.348	718.885	0.965791	-0.0502166	0.818648	0.978203
Afu1g16060	450	443	366	456	427.682	425.025	430.339	1.01251	0.0179291	0.921838	1
Afu1g16070	259	229	167	221	217.428	199.804	235.052	1.17641	0.234393	0.350133	0.768405
Afu1g16080	217	197	112	227	184.599	169.766	199.433	1.17475	0.232356	0.522301	0.862352
Afu1g16090	82	80	87	82	83.5568	89.0486	78.065	0.876657	-0.189916	0.648887	0.919365
Afu1g16100	58	77	43	65	60.1342	55.1217	65.1467	1.18187	0.24107	0.561983	0.881994
Afu1g16110	79	86	78	87	82.7543	85.9574	79.5511	0.925471	-0.11174	0.788435	0.968702
Afu1g16115	28	14	30	35	26.9689	33.759	20.1788	0.59773	-0.742434	0.174816	0.614575
Afu1g16120	1755	1828	1397	1467	1612.62	1498.12	1727.11	1.15285	0.205207	0.236762	0.684665
Afu1g16130	2403	2881	2797	2770	2736.14	2923.58	2548.7	0.871775	-0.197973	0.503358	0.855371
Afu1g16140	45	44	16	39	35.0618	27.2355	42.888	1.57471	0.655086	0.209072	0.658043
Afu1g16150	560	566	368	513	497.391	452.092	542.689	1.2004	0.263509	0.228804	0.677781
Afu1g16160	635	606	463	562	564.44	530.925	597.956	1.12625	0.17153	0.394108	0.793085
Afu1g16170	183	169	151	170	168.35	167.121	169.58	1.01471	0.0210726	0.902252	0.997681
Afu1g16190	8781	8738	4922	6340	7126.46	5810.04	8442.88	1.45315	0.539187	0.00331672	0.0483252
Afu1g16200	8788	8710	5127	6358	7186.47	5940.33	8432.61	1.41955	0.505436	0.00551357	0.0703511
Afu1g16210	944	769	850	1211	940.426	1056.07	824.777	0.780983	-0.356636	0.0673901	0.368304
Afu1g16220	1249	979	1061	1770	1254.04	1435.53	1072.55	0.747146	-0.420539	0.0685541	0.372339
Afu1g16230	902	749	758	1249	906.76	1018.52	794.995	0.780536	-0.357463	0.0763474	0.396725
Afu1g16240	261	231	153	182	205.369	173.76	236.979	1.36383	0.447668	0.0703059	0.377865
Afu1g16250	17	12	8	10	11.6294	9.30504	13.9538	1.4996	0.584577	0.488337	0.848606
Afu1g16260	33	43	38	47	40.322	43.9719	36.6721	0.833988	-0.261902	0.576697	0.889009
Afu1g16270	37	39	35	40	37.8217	39.0072	36.6363	0.939219	-0.0904667	0.894736	0.995736
Afu1g16280	4982	4404	4459	6490	5061.62	5602.35	4520.89	0.806963	-0.309426	0.0839142	0.414523
Afu1g16290	5178	4735	4499	6746	5258.93	5742.39	4775.47	0.831617	-0.266008	0.130629	0.5333
Afu1g16300	242	301	208	263	252.625	243.293	261.956	1.07671	0.106633	0.657699	0.923856
Afu1g16310	204	232	159	197	197.197	184.143	210.25	1.14178	0.19128	0.446986	0.824989
Afu1g16320	111	168	118	120	129.74	124.765	134.716	1.07976	0.110705	0.728885	0.952288
Afu1g16330	976	967	663	1103	916.011	895.656	936.366	1.04545	0.0641265	0.840947	0.981218
Afu1g16340	985	968	673	1142	930.234	919.318	941.149	1.02375	0.0338595	0.968851	1
Afu1g16350	90	128	26	58	73.5251	41.8176	105.233	2.51646	1.3314	0.00472946	0.0630245
Afu1g16360	278	300	92	129	196.011	113.364	278.659	2.4581	1.29754	7.20791e-07	4.89042e-05
Afu1g16370	427	512	391	360	424.628	396.335	452.92	1.14277	0.192537	0.42866	0.811069
Afu1g16380	299	350	303	299	314.615	316.224	313.006	0.989824	-0.0147567	0.966777	1
Afu1g16390	46	44	33	25	37.1859	31.0063	43.3655	1.3986	0.483988	0.248563	0.694405
Afu1g16400	48	77	41	40	51.4766	42.5811	60.3721	1.41781	0.503666	0.25237	0.696869
Afu1g16410	40	42	15	23	29.4521	19.3763	39.5279	2.04001	1.02858	0.0491963	0.304561
Afu1g16420	18	25	8	17	16.6188	12.4828	20.7547	1.66266	0.733491	0.318785	0.751557
Afu1g16430	33	40	34	41	37.0391	38.8655	35.2128	0.906018	-0.142388	0.794214	0.969336
Afu1g16440	57	61	53	65	58.9825	61.0784	56.8866	0.93137	-0.102574	0.819269	0.978203
Afu1g16450	508	305	1009	1484	832.814	1274.72	390.907	0.306661	-1.70528	1.11413e-15	3.45309e-13
Afu1g16460	973	977	667	961	886.686	833.575	939.797	1.12743	0.173037	0.414222	0.804063
Afu1g16470	3489	3763	3896	4657	3965.55	4434.86	3496.24	0.788355	-0.343083	0.0715463	0.380841
Afu1g16480	2721	2823	3187	3810	3150.17	3628.02	2672.32	0.736579	-0.441088	0.0206789	0.177079
Afu1g16490	243	271	202	243	239.241	230.639	247.842	1.07458	0.103778	0.653543	0.921385
Afu1g16500	471	471	394	599	480.303	506.621	453.986	0.896105	-0.15826	0.421221	0.806907
Afu1g16510	10421	7791	6531	17853	10380.2	11995	8765.29	0.730743	-0.452564	0.40121	0.79825
Afu1g16523	10670	8274	6802	17741	10612.4	12105.6	9119.11	0.753296	-0.408711	0.409104	0.801574
Afu1g16540	427	485	332	355	399.354	358.921	439.787	1.2253	0.29314	0.157435	0.589031
Afu1g16550	153	153	114	178	148.093	148.713	147.473	0.991664	-0.0120766	0.92778	1
Afu1g16553	195	191	141	156	170.409	154.808	186.01	1.20155	0.264898	0.29056	0.727202
Afu1g16556	68	56	45	60	56.8749	54.0432	59.7066	1.10479	0.143777	0.728034	0.952196
Afu1g16560	87	105	52	62	75.8668	59.1208	92.6127	1.5665	0.647543	0.0573896	0.33581
Afu1g16564	83	76	43	61	64.9514	53.3059	76.5968	1.43693	0.522991	0.1593	0.591632
Afu1g16570	431	379	296	377	368.801	347.464	390.137	1.12281	0.167117	0.447805	0.825307
Afu1g16580	1063	1035	777	961	955.04	899.099	1010.98	1.12444	0.169205	0.378901	0.784625
Afu1g16590	295	277	218	345	281.032	286.475	275.588	0.961996	-0.0558965	0.758852	0.962073
Afu1g16600	391	378	425	418	406.735	442.918	370.552	0.836616	-0.257362	0.316853	0.750151
Afu1g16610	373	369	398	383	384.263	410.946	357.58	0.870139	-0.200682	0.481939	0.845748
Afu1g16620	135	115	101	126	118.879	117.363	120.395	1.02584	0.0368032	0.899869	0.997318
Afu1g16630	390	453	314	402	388.046	369.535	406.556	1.10018	0.137741	0.53383	0.86727
Afu1g16635	327	356	243	344	315.103	300.913	329.294	1.09432	0.130029	0.601107	0.900946
Afu1g16640	901	1096	757	803	889.381	815.458	963.303	1.1813	0.24038	0.237582	0.684669
Afu1g16650	959	1082	762	884	919.697	855.208	984.186	1.15082	0.202656	0.283558	0.720984
Afu1g16660	555	640	889	1255	837.789	1099.28	576.297	0.524249	-0.931676	3.33843e-06	0.0001802
Afu1g16670	397	398	478	621	474.895	566.644	383.145	0.676165	-0.564552	0.00872109	0.0990681
Afu1g16680	1460	1524	1091	1153	1305.85	1173.3	1438.39	1.22594	0.293883	0.104907	0.474929
Afu1g16690	195	243	145	157	184.474	157.645	211.304	1.34038	0.422639	0.0906977	0.43593
Afu1g16700	687	667	404	608	584.559	516.663	652.455	1.26282	0.336653	0.122243	0.516498
Afu1g16710	798	661	399	736	637.164	571.793	702.535	1.22865	0.297076	0.307577	0.743633
Afu1g16720	482	457	356	590	466.164	479.9	452.428	0.942755	-0.0850451	0.619421	0.907809
Afu1g16730	1476	1706	1215	1782	1533.63	1532.71	1534.56	1.0012	0.00173672	0.958484	1
Afu1g16740	116	95	77	97	95.7482	89.9015	101.595	1.13007	0.176413	0.576244	0.888692
Afu1g16745	155	117	140	244	162.54	194.162	130.917	0.674267	-0.568608	0.041078	0.274612
Afu1g16750	460	475	519	607	517.695	584.711	450.679	0.770773	-0.375623	0.0859292	0.42037
Afu1g16760	448	499	586	594	537.671	618.719	456.624	0.738015	-0.438279	0.0712768	0.380635
Afu1g16770	307	332	387	282	333.306	358.543	308.07	0.859229	-0.218885	0.724924	0.950802
Afu1g16780	1023	851	967	1052	977.984	1053.59	902.382	0.856486	-0.223498	0.304479	0.740242
Afu1g16790	486	451	391	628	484.709	517.999	451.419	0.871468	-0.198481	0.309118	0.744106
Afu1g16800	1092	1137	1108	1280	1157.76	1241.08	1074.44	0.865731	-0.20801	0.317534	0.750151
Afu1g16810	1033	1084	1145	1221	1128.41	1236.34	1020.49	0.825416	-0.276807	0.190787	0.63748
Afu1g16820	494	448	395	555	470.511	487.242	453.78	0.931324	-0.102646	0.615318	0.906618
Afu1g16830	6373	5512	3544	6726	5444.22	5164.45	5723.98	1.10834	0.148405	0.674922	0.931569
Afu1g16840	5637	5190	3423	6224	5040.21	4864.48	5215.94	1.07225	0.100643	0.766125	0.962968
Afu1g16850	3653	3256	3080	4201	3534.86	3741.78	3327.93	0.889398	-0.169099	0.354176	0.769285
Afu1g16860	3681	3364	3088	4017	3528.43	3663.02	3393.84	0.926514	-0.110116	0.558787	0.881146
Afu1g16870	125	151	72	76	105.261	77.3898	133.131	1.72027	0.782635	0.00914736	0.102076
Afu1g16880	172	166	228	176	189.29	215.711	162.868	0.755031	-0.405393	0.418174	0.805657
Afu1g16890	126	133	174	174	153.745	182.637	124.853	0.683615	-0.548744	0.055748	0.329575
Afu1g16900	0	0	0	0	0	0	0	NA	NA	NA	NA
Afu1g16910	54	45	85	127	77.9788	108.286	47.6716	0.440238	-1.18364	0.000496661	0.0113888
Afu1g16920	76	74	92	146	96.6814	121.081	72.2818	0.59697	-0.744269	0.0154866	0.145878
Afu1g16930	285	255	295	347	296.681	333.249	260.112	0.780534	-0.357467	0.137496	0.547478
Afu1g16940	293	230	282	355	290.455	329.138	251.772	0.764944	-0.386574	0.103202	0.469938
Afu1g16950	175	173	123	139	152.037	136.369	167.706	1.22979	0.298416	0.254928	0.696869
Afu1g16960	597	604	474	497	543.404	507.969	578.839	1.13952	0.188421	0.319428	0.752591
Afu1g16970	446	523	373	487	455.305	443.267	467.343	1.05431	0.0763039	0.730842	0.953228
Afu1g16980	369	414	331	468	393.591	409.624	377.559	0.921721	-0.117598	0.572085	0.887087
Afu1g16990	320	398	334	409	365.504	384.627	346.381	0.900564	-0.1511	0.517928	0.861539
Afu1g17000	7892	7090	5591	9188	7359.13	7501.45	7216.81	0.962055	-0.0558091	0.672978	0.930701
Afu1g17010	130	142	157	214	160.905	190.669	131.141	0.687792	-0.539955	0.0430427	0.281713
Afu1g17020	456	457	355	323	399.054	358.094	440.014	1.22877	0.297211	0.16163	0.595432
Afu1g17030	4858	4367	5161	7225	5398.93	6354.17	4443.68	0.699333	-0.515948	0.00471378	0.0629028
Afu1g17040	4556	4002	4905	6790	5063.08	6004.2	4121.95	0.68651	-0.542647	0.00308015	0.0462408
Afu1g17050	84	111	78	127	99.1075	104.116	94.0988	0.903786	-0.145947	0.597765	0.900164
Afu1g17060	42	29	50	37	40.3698	46.5802	34.1594	0.733346	-0.447434	0.473652	0.840881
Afu1g17070	601	618	1786	808	1009.11	1430.67	587.559	0.410688	-1.28388	0.257093	0.698273
Afu1g17080	572	521	655	727	623.364	720.198	526.53	0.731091	-0.451878	0.0360439	0.253922
Afu1g17090	765	864	716	816	791.229	796.937	785.52	0.985674	-0.0208174	0.972969	1
Afu1g17100	646	751	563	703	664.12	654.502	673.738	1.02939	0.04179	0.82828	0.978617
Afu1g17110	1058	1005	1112	1547	1179.34	1364.67	994.001	0.72838	-0.457236	0.0178853	0.161063
Afu1g17120	953	860	1070	1412	1075.85	1278.37	873.338	0.683165	-0.549693	0.00524486	0.0680982
Afu1g17130	39	80	128	97	88.9073	120.28	57.5341	0.478333	-1.06391	0.113006	0.492855
Afu1g17140	319	340	289	384	332.082	346.472	317.691	0.916931	-0.125115	0.581061	0.891969
Afu1g17150	60	256	1935	125	681.265	1209.36	153.17	0.126653	-2.98104	0.330761	0.758155
Afu1g17160	57	243	1915	95	664.621	1183.83	145.414	0.122834	-3.02522	0.340409	0.76149
Afu1g17170	708	1071	2648	1047	1455.81	2052.63	858.992	0.418483	-1.25676	0.324829	0.754903
Afu1g17180	683	1107	2665	1030	1459.8	2055.04	864.567	0.420705	-1.24912	0.337511	0.7602
Afu1g17190	267	526	24	35	206.761	30.185	383.336	12.6996	3.66671	0.000416278	0.0101513
Afu1g17200	1126	1156	557	548	840.24	580.562	1099.92	1.89457	0.921873	2.79088e-06	0.000154108
Afu1g17210	24	26	18	20	21.9536	19.8014	24.1059	1.21738	0.283781	0.636171	0.91337
Afu1g17220	136	131	105	127	124.427	120.199	128.655	1.07035	0.098081	0.726057	0.951569
Afu1g17230	174	181	124	181	163.575	156.031	171.119	1.0967	0.133167	0.656683	0.923103
Afu1g17240	53	46	47	68	53.2734	58.8663	47.6806	0.80998	-0.304042	0.435913	0.815188
Afu1g17250	68	39	8	23	33.3221	15.2067	51.4376	3.38257	1.75812	0.0130966	0.130938
Afu1g17260	268	400	69	48	192.708	62.8916	322.525	5.12828	2.35847	1.6347e-05	0.000711993
Afu1g17270	313	477	91	73	234.405	87.3455	381.465	4.36731	2.12675	0.000104286	0.00321146
Afu1g17280	162	187	88	84	129.43	90.5522	168.308	1.85869	0.894285	0.00138709	0.0251932
Afu1g17290	96	120	62	69	86.2307	68.2553	104.206	1.52671	0.610426	0.0576511	0.336929
Afu1g17310	140	128	64	81	102	74.8943	129.106	1.72384	0.785626	0.0111125	0.117329
Afu1g17320	7	7	11	4	7.55767	8.36821	6.74713	0.806281	-0.310645	0.918243	1
Afu1g17340	29	18	18	55	29.1461	35.6904	22.6019	0.633276	-0.659093	0.353964	0.769285
Afu1g17350	7734	6718	7486	10756	8151.25	9342.07	6960.42	0.745063	-0.424567	0.0183146	0.163215
Afu1g17360	18	21	6	12	13.9153	9.02165	18.809	2.08488	1.05996	0.172998	0.611631
Afu1g17370	3	0	1	2	1.468	1.50361	1.43239	0.952635	-0.0700047	1	1
Afu1g17380	1	0	0	1	0.465717	0.453971	0.477463	1.05175	0.0727901	1	1
Afu1g17390	367	258	265	386	316.904	333.084	300.724	0.902845	-0.147449	0.524425	0.862895
Afu1g17400	2683	2852	2487	3416	2850.24	3032.19	2668.28	0.879987	-0.184446	0.311212	0.744906
Afu1g17410	224	213	176	282	221.707	232.857	210.558	0.904236	-0.145228	0.51043	0.859328
Afu1g17420	299	285	315	465	340.06	398.731	281.389	0.705712	-0.50285	0.0232977	0.190931
Afu1g17430	26	16	35	53	32.5527	44.9088	20.1967	0.449726	-1.15288	0.0176191	0.160004
Afu1g17440	12	6	6	6	7.47293	6.29782	8.64804	1.37318	0.45752	0.680515	0.932996
Afu1g17460	82	112	66	90	86.9008	80.1713	93.6303	1.16788	0.223888	0.514873	0.860425
Afu1g17470	3	7	4	2	4.06394	3.29061	4.83728	1.47003	0.555843	0.727773	0.952196
Afu1g17480	4	2	0	1	1.66832	0.453971	2.88268	6.34992	2.66674	0.422124	0.806907
Afu1g17490	5	1	0	6	2.79878	2.72382	2.87373	1.05503	0.0772904	1	1
Afu1g17500	2	4	1	1	1.97511	1.04964	2.90058	2.76341	1.46645	0.592622	0.898542
Afu1g17520	0	4	0	2	1.4268	0.907941	1.94565	2.14293	1.09958	0.876432	0.991113
Afu1g17530	5	4	1	4	3.37226	2.41155	4.33297	1.79676	0.845396	0.709354	0.945936
Afu1g17540	2	2	0	6	2.32579	2.72382	1.92775	0.707738	-0.498713	0.824648	0.978486
Afu1g17550	438	396	601	867	576.668	751.588	401.748	0.534533	-0.90365	1.44504e-05	0.000645765
Afu1g17560	299	293	297	325	304.867	324.453	285.281	0.879265	-0.18563	0.472485	0.840096
Afu1g17570	17	61	2246	63	702.127	1366.47	37.7881	0.0276539	-5.17638	0.184152	0.627647
Afu1g17580	92	897	11694	283	3787.22	7094.2	480.239	0.0676947	-3.88481	0.281529	0.72049
Afu1g17590	6	16	140	5	48.1553	85.6631	10.6474	0.124294	-3.00817	0.361364	0.774652
Afu1g17600	5	6	30	2	12.0419	18.7779	5.3058	0.282555	-1.8234	0.508514	0.857765
Afu1g17610	2	10	11	5	7.32062	8.82218	5.81906	0.659594	-0.60035	0.732415	0.953716
Afu1g17620	85	43	44	54	56.1119	50.7237	61.5001	1.21245	0.277928	0.592082	0.898525
Afu1g17630	80	32	26	33	42.1153	30.4684	53.7623	1.76453	0.819282	0.311835	0.744906
Afu1g17640	0	0	0	0	0	0	0	NA	NA	NA	NA
Afu1g17650	1	0	0	1	0.465717	0.453971	0.477463	1.05175	0.0727901	1	1
Afu1g17660	13	8	8	12	10.1557	10.213	10.0983	0.988774	-0.0162876	1	1
Afu1g17670	24	10	5	10	11.9206	7.51804	16.3232	2.17121	1.1185	0.233232	0.681884
Afu1g17680	0	3	0	0	0.72962	0	1.45924	Inf	Inf	0.570871	0.886812
Afu1g17690	0	1	0	0	0.243207	0	0.486413	Inf	Inf	1	1
Afu1g17700	0	0	0	2	0.453971	0.907941	0	0	-Inf	0.7358	0.953716
Afu1g17710	0	0	0	0	0	0	0	NA	NA	NA	NA
Afu1g17720	0	0	0	2	0.453971	0.907941	0	0	-Inf	0.7358	0.953716
Afu1g17723	2	0	0	3	1.15842	1.36191	0.954926	0.701166	-0.512172	0.964644	1
Afu1g17725	0	0	0	2	0.453971	0.907941	0	0	-Inf	0.7358	0.953716
Afu1g17730	0	0	0	0	0	0	0	NA	NA	NA	NA
Afu1g17740	0	1	2	2	1.29284	2.09927	0.486413	0.231705	-2.10964	0.595415	0.899333
Afu1g17750	481	518	419	671	517.91	554.199	481.622	0.869042	-0.202502	0.294203	0.731387
Afu2g00090	1	5	2	5	3.18536	3.46119	2.90953	0.840616	-0.250481	0.944031	1
Afu2g00100	488	613	234	381	421.761	312.349	531.173	1.70058	0.766025	0.00353988	0.0506259
Afu2g00110	15	13	8	8	10.9412	8.3971	13.4853	1.60595	0.683427	0.414835	0.804596
Afu2g00120	3	9	0	2	3.35903	0.907941	5.81011	6.39921	2.67789	0.170119	0.607395
Afu2g00130	0	3	0	1	0.956605	0.453971	1.45924	3.21439	1.68455	0.831551	0.979094
Afu2g00140	2	1	5	2	2.66381	3.88627	1.44134	0.37088	-1.43098	0.54581	0.874899
Afu2g00150	13	7	7	7	8.47969	7.34746	9.61191	1.3082	0.387578	0.70892	0.945752
Afu2g00160	0	0	0	0	0	0	0	NA	NA	NA	NA
Afu2g00170	2	0	3	1	1.59795	2.24097	0.954926	0.426122	-1.23066	0.785964	0.968702
Afu2g00180	1423	1484	1847	2520	1822.73	2244.2	1401.27	0.624394	-0.67947	0.000344817	0.00874143
Afu2g00190	1	3	8	3	4.03197	6.12724	1.9367	0.316081	-1.66164	0.335176	0.759225
Afu2g00200	3	1	8	2	3.79604	5.67327	1.9188	0.338218	-1.56397	0.475115	0.842244
Afu2g00210	1355	1385	2305	2595	1935.85	2551.06	1320.64	0.517684	-0.949857	1.02832e-06	6.54312e-05
Afu2g00220	1127	1161	900	969	1039.41	975.997	1102.83	1.12995	0.176257	0.322057	0.752974
Afu2g00230	244	339	286	232	278.538	275.682	281.395	1.02072	0.0295933	0.865038	0.987152
Afu2g00240	17	35	13	5	17.5774	10.0135	25.1413	2.51074	1.32811	0.127296	0.525615
Afu2g00250	28	42	7	3	19.665	5.53158	33.7983	6.11007	2.61119	7.94079e-05	0.00258627
Afu2g00260	4	8	2	2	3.95022	2.09927	5.80116	2.76341	1.46645	0.349288	0.76813
Afu2g00270	37	49	31	22	34.9767	28.453	41.5004	1.45856	0.544543	0.207944	0.656794
Afu2g00300	34	31	22	33	29.6991	28.0857	31.3126	1.11489	0.156906	0.80711	0.975191
Afu2g00310	208	219	125	145	173.06	140.284	205.837	1.46729	0.55315	0.0327378	0.240846
Afu2g00320	4646	4917	3139	4097	4169.85	3729.71	4609.99	1.23602	0.305698	0.0993541	0.45874
Afu2g00330	4736	4896	3242	4255	4252.77	3862.8	4642.74	1.20191	0.265333	0.152973	0.579334
Afu2g00340	211	181	147	204	184.479	180.173	188.786	1.0478	0.0673654	0.819214	0.978203
Afu2g00350	2	4	2	7	3.63485	4.36913	2.90058	0.663881	-0.591004	0.717543	0.949435
Afu2g00360	201	229	186	233	211.964	216.569	207.359	0.957471	-0.0626988	0.822192	0.97833
Afu2g00370	2149	2134	1361	1714	1826.44	1588.81	2064.07	1.29913	0.37755	0.0454702	0.289707
Afu2g00380	27	32	14	20	22.9377	17.4187	28.4567	1.63368	0.708129	0.2303	0.678112
Afu2g00390	0	2	4	6	3.03966	5.10649	0.972827	0.190508	-2.39208	0.204251	0.654019
Afu2g00400	1	1	0	3	1.16289	1.36191	0.963876	0.707738	-0.498713	0.964658	1
Afu2g00410	17	24	10	29	19.4563	19.1218	19.7908	1.03499	0.04961	1	1
Afu2g00420	3	2	4	2	2.84791	3.29061	2.40522	0.730934	-0.452187	0.94878	1
Afu2g00430	4	3	1	2	2.43635	1.50361	3.36909	2.24067	1.16393	0.64181	0.915979
Afu2g00440	1762	1282	2063	3029	2034.4	2603.94	1464.87	0.56256	-0.82992	1.06012e-05	0.000496859
Afu2g00450	1442	1064	1833	2778	1779.52	2352.99	1206.05	0.512559	-0.964209	8.14567e-07	5.39749e-05
Afu2g00460	30	19	28	56	32.8334	42.101	23.5657	0.559743	-0.837164	0.0715181	0.380841
Afu2g00470	21	18	21	57	28.5837	38.3853	18.7822	0.489306	-1.03119	0.12392	0.520076
Afu2g00480	10	7	9	10	9.04011	9.9007	8.17952	0.826156	-0.275514	0.83485	0.979094
Afu2g00490	621	1225	163	178	535.131	177.9	892.361	5.01607	2.32656	0.00737254	0.0873984
Afu2g00500	670	1263	192	234	577.419	220.597	934.24	4.23505	2.08238	0.00790599	0.0922973
Afu2g00510	0	0	0	2	0.453971	0.907941	0	0	-Inf	0.7358	0.953716
Afu2g00520	1	1	1	2	1.23374	1.50361	0.963876	0.641042	-0.641508	0.964864	1
Afu2g00530	1	2	0	0	0.725145	0	1.45029	Inf	Inf	0.572002	0.887087
Afu2g00540	3	5	5	1	3.64838	3.4323	3.86446	1.12591	0.171088	0.936736	1
Afu2g00550	56	42	9	7	27.853	8.53879	47.1673	5.52388	2.46568	1.09112e-05	0.00050645
Afu2g00560	2	1	3	0	1.61417	1.787	1.44134	0.80657	-0.310129	1	1
Afu2g00570	331	394	187	90	250.967	152.247	349.687	2.29684	1.19965	0.00537585	0.0692375
Afu2g00580	480	461	78	64	264.467	75.5161	453.419	6.00427	2.58599	4.66669e-24	3.20268e-21
Afu2g00590	467	553	1189	774	775.791	1059.62	491.962	0.464281	-1.10693	0.131216	0.534432
Afu2g00600	154	354	1130	799	640.773	1035.83	245.72	0.237221	-2.0757	0.00931136	0.10365
Afu2g00620	1	0	3	9	3.1751	5.87274	0.477463	0.0813017	-3.62057	0.0701017	0.377379
Afu2g00625	15	7	25	27	18.8579	27.1489	10.5668	0.389218	-1.36135	0.0366248	0.256212
Afu2g00630	11	8	19	35	18.175	27.2066	9.1434	0.336072	-1.57316	0.0142037	0.138126
Afu2g00640	0	0	0	2	0.453971	0.907941	0	0	-Inf	0.7358	0.953716
Afu2g00650	34	24	25	28	27.7553	27.6028	27.9077	1.01104	0.0158447	0.988686	1
Afu2g00656	200	187	143	216	184.845	183.238	186.452	1.01754	0.0250851	0.976669	1
Afu2g00660	212	180	182	278	211.696	234.615	188.777	0.804622	-0.313616	0.191549	0.638524
Afu2g00670	94	87	86	90	89.6421	92.0847	87.1995	0.946949	-0.0786414	0.880434	0.992956
Afu2g00680	130	104	71	100	100.173	87.6894	112.657	1.28473	0.361465	0.256494	0.698024
Afu2g00690	110	116	89	121	108.445	107.945	108.945	1.00927	0.0133052	0.993298	1
Afu2g00700	3	3	1	1	1.97063	1.04964	2.89163	2.75488	1.46199	0.592981	0.898613
Afu2g00710	280	257	279	412	305.962	353.227	258.698	0.732385	-0.449327	0.0463827	0.293767
Afu2g00720	6325	5773	3574	5306	5182.85	4537.68	5828.02	1.28436	0.36105	0.0586821	0.340264
Afu2g00730	6403	6165	3722	5320	5344.06	4632.19	6055.93	1.30736	0.386654	0.0405446	0.271844
Afu2g00740	735	1003	1093	700	903.825	968.843	838.808	0.865783	-0.207922	0.811041	0.976342
Afu2g00750	427	481	794	535	576.837	715.833	437.842	0.611653	-0.709215	0.276396	0.718162
Afu2g00760	202	211	163	179	188.718	178.354	199.081	1.11621	0.158607	0.501059	0.85489
Afu2g00770	687	755	429	649	622.714	550.168	695.259	1.26372	0.337679	0.119724	0.510569
Afu2g00780	1005	729	925	1373	1004.37	1174.29	834.446	0.710594	-0.492903	0.0164025	0.152088
Afu2g00790	988	647	1078	1482	1050.68	1314.91	786.443	0.598095	-0.741553	0.000825388	0.0168372
Afu2g00800	106	110	77	121	102.457	100.797	104.117	1.03294	0.0467501	0.943649	1
Afu2g00810	19	31	787	51	258.046	491.942	24.1506	0.0490924	-4.34836	0.207874	0.656794
Afu2g00820	27	25	746	80	252.868	480.685	25.0518	0.052117	-4.2621	0.177194	0.618447
Afu2g00830	67	141	124	69	102.88	105.187	100.574	0.956151	-0.0646893	0.995135	1
Afu2g00840	24	16	10	13	15.55	11.8583	19.2417	1.62264	0.698343	0.325281	0.754903
Afu2g00850	3	3	0	3	2.12677	1.36191	2.89163	2.12321	1.08625	0.762445	0.962527
Afu2g00860	1269	1239	751	1003	1055.62	902.678	1208.57	1.33887	0.421014	0.0335647	0.243757
Afu2g00870	84	109	92	102	97.1161	101.106	93.1259	0.92107	-0.118618	0.755563	0.961007
Afu2g00880	287	366	167	188	249.941	184.823	315.059	1.70466	0.76948	0.00215323	0.0356079
Afu2g00890	289	387	171	165	251.496	176.764	326.229	1.84556	0.884059	0.00638587	0.0787618
Afu2g00900	128	163	51	53	97.42	54.4394	140.401	2.57902	1.36683	1.59513e-05	0.00069982
Afu2g00910	4	6	5	4	4.81127	4.79421	4.82833	1.00712	0.0102304	1	1
Afu2g00920	8	7	12	6	8.54821	9.87182	7.2246	0.73184	-0.450399	0.758225	0.961974
Afu2g00930	27	43	20	21	27.627	21.4467	33.8073	1.57634	0.656577	0.204798	0.654019
Afu2g00940	28	39	17	18	25.3184	18.2978	32.3391	1.76738	0.821609	0.129066	0.529265
Afu2g00960	0	0	0	1	0.226985	0.453971	0	0	-Inf	0.982657	1
Afu2g00963	10	12	10	6	9.64604	8.68049	10.6116	1.22246	0.289793	0.73148	0.953604
Afu2g00967	134	158	160	166	155.75	170.666	140.833	0.8252	-0.277185	0.351402	0.769285
Afu2g00970	156	166	156	159	160.167	165.105	155.229	0.940181	-0.0889897	0.822041	0.97833
Afu2g00980	18	35	10	14	18.9655	12.3123	25.6188	2.08076	1.05711	0.130159	0.532701
Afu2g00990	189	270	113	118	171.225	120.879	221.572	1.83301	0.874215	0.0168423	0.155298
Afu2g01000	186	305	116	148	186.725	136.285	237.164	1.74021	0.79926	0.0904645	0.435027
Afu2g01010	7367	6519	6517	9478	7436.55	8184.69	6688.4	0.817184	-0.291267	0.101144	0.464085
Afu2g01030	8668	8224	7704	11146	8893.94	9648.97	8138.91	0.843501	-0.245539	0.163641	0.596456
Afu2g01040	1513	1622	1130	1648	1466.31	1421.25	1511.36	1.06341	0.0886942	0.688559	0.937197
Afu2g01050	5682	5222	4089	5587	5112.5	4972.01	5253	1.05651	0.07931	0.682263	0.933512
Afu2g01060	446	496	296	342	392.892	331.575	454.21	1.36985	0.454022	0.0355379	0.252156
Afu2g01070	797	918	838	970	883.293	939.52	827.065	0.880306	-0.183922	0.389075	0.791035
Afu2g01080	890	1044	952	1132	1006.86	1080.97	932.758	0.86289	-0.212751	0.302297	0.738288
Afu2g01090	412	359	360	407	385.272	399.206	371.337	0.930189	-0.104404	0.69341	0.939651
Afu2g01100	184	163	243	246	211.781	256.424	167.139	0.651806	-0.617485	0.0185371	0.164759
Afu2g01110	261	237	296	341	285.51	331.121	239.898	0.724501	-0.46494	0.0543487	0.324449
Afu2g01120	90	145	90	109	108.297	103.093	113.502	1.10097	0.138769	0.71513	0.949435
Afu2g01130	2256	2595	1979	2497	2325.89	2312.39	2339.4	1.01168	0.0167542	0.918575	1
Afu2g01140	2324	2529	1936	2517	2317.81	2295.85	2339.76	1.01913	0.0273316	0.885157	0.993867
Afu2g01150	76	67	110	129	96.4812	124.086	68.8769	0.555076	-0.849243	0.00810058	0.0941117
Afu2g01160	533	493	309	344	417.258	340.227	494.29	1.45282	0.53886	0.0114107	0.119167
Afu2g01170	32915	31040	14904	23334	25142.4	19470.8	30814	1.58258	0.662275	0.000413894	0.0101188
Afu2g01180	2984	3210	3708	5282	3796.37	4606.6	2986.14	0.648229	-0.625423	0.000658524	0.0140915
Afu2g01190	3033	3265	3878	5353	3888.19	4740.1	3036.28	0.640553	-0.64261	0.000495621	0.0113888
Afu2g01200	1192	1353	1039	1369	1233.82	1240.38	1227.25	0.989415	-0.015353	0.933503	1
Afu2g01210	852	904	845	1110	926.881	1007.25	846.516	0.840427	-0.250806	0.206657	0.655734
Afu2g01220	1353	1525	1517	1685	1528.18	1668.57	1387.79	0.831725	-0.265822	0.193386	0.640929
Afu2g01230	595	682	734	723	690.632	765.44	615.824	0.804537	-0.31377	0.254631	0.696869
Afu2g01240	452	623	400	352	458.457	398.064	518.849	1.30343	0.382313	0.263081	0.704066
Afu2g01250	1214	1179	1003	1090	1122.7	1092.28	1153.12	1.0557	0.0781999	0.622256	0.908608
Afu2g01260	9770	10164	7097	9392	9049.93	8491.14	9608.72	1.13162	0.178386	0.333627	0.759225
Afu2g01270	285	359	257	300	299.988	289.277	310.699	1.07405	0.103065	0.631697	0.911177
Afu2g01280	317	346	182	190	257.16	194.666	319.655	1.64207	0.715516	0.00220812	0.0363024
Afu2g01290	64	64	56	56	60.2339	58.7797	61.6881	1.04948	0.0696745	0.818602	0.978203
Afu2g01300	179	207	143	146	168.807	151.46	186.153	1.22906	0.297555	0.228775	0.677781
Afu2g01310	262	311	220	283	267.945	259.52	276.37	1.06493	0.0907529	0.706893	0.944347
Afu2g01320	111	101	160	127	127.544	152.961	102.126	0.667662	-0.582811	0.224582	0.675984
Afu2g01330	51	57	36	77	54.238	56.3997	52.0762	0.923341	-0.115065	0.693883	0.939651
Afu2g01340	39	26	39	64	41.7765	52.2851	31.2678	0.598025	-0.741722	0.0814299	0.408225
Afu2g01350	556	731	2824	759	1323.88	2026.73	621.038	0.306424	-1.7064	0.324736	0.754903
Afu2g01360	501	689	2706	644	1239.29	1904.23	574.348	0.301617	-1.72921	0.348718	0.767476
Afu2g01370	13	12	23	37	21.2706	30.4972	12.044	0.39492	-1.34037	0.0237309	0.193404
Afu2g01380	161	243	161	190	188.613	182.157	195.07	1.07089	0.0988116	0.753847	0.960975
Afu2g01390	191	233	154	172	187.173	169.816	204.53	1.20442	0.268342	0.276487	0.718162
Afu2g01400	380	521	385	445	433.103	431.349	434.857	1.00813	0.0116881	0.937075	1
Afu2g01405	749	933	637	743	764.092	716.74	811.443	1.13213	0.179041	0.35181	0.769285
Afu2g01410	601	710	581	585	621.982	611.655	632.309	1.03377	0.047911	0.75692	0.961461
Afu2g01420	521	481	474	725	547.099	611.475	482.723	0.789441	-0.341097	0.0909906	0.436682
Afu2g01430	1144	1157	1485	1148	1257.36	1405.72	1109	0.788916	-0.342056	0.492781	0.850528
Afu2g01440	1026	1118	810	1092	1005.96	978.226	1033.69	1.0567	0.0795603	0.702221	0.943398
Afu2g01450	809	920	624	958	820.184	806.6	833.768	1.03368	0.0477928	0.879734	0.992891
Afu2g01460	395	393	276	370	356.066	332.373	379.758	1.14257	0.192278	0.400707	0.798229
Afu2g01470	101	107	61	102	91.4553	82.6407	100.27	1.21333	0.278966	0.434805	0.81464
Afu2g01480	287	248	130	324	241.093	224.523	257.662	1.1476	0.198618	0.753784	0.960975
Afu2g01490	580	576	331	599	513.098	469.094	557.103	1.18761	0.248066	0.309351	0.744106
Afu2g01500	440	501	316	360	402.718	351.66	453.777	1.29039	0.367802	0.0843495	0.415818
Afu2g01510	123	105	116	77	106.927	104.053	109.801	1.05524	0.0775767	0.772854	0.963658
Afu2g01520	301	301	250	364	302.144	314.162	290.127	0.923494	-0.114825	0.5931	0.898613
Afu2g01530	1096	1085	912	1075	1041.16	1031.27	1051.06	1.01919	0.0274254	0.849556	0.984332
Afu2g01540	944	960	819	946	917.494	917.307	917.682	1.00041	0.000589476	0.950923	1
Afu2g01550	1617	1564	1463	1912	1636.13	1739.45	1532.81	0.881202	-0.182456	0.342167	0.761889
Afu2g01570	423	426	269	479	393.433	377.686	409.179	1.08338	0.115544	0.703462	0.943797
Afu2g01580	51	60	49	43	51.1219	48.7084	53.5354	1.0991	0.136323	0.682265	0.933512
Afu2g01590	2010	2529	2753	3173	2635.08	3080.32	2189.84	0.710914	-0.492254	0.0104794	0.112684
Afu2g01600	489	522	340	480	453.91	420.432	487.387	1.15925	0.213194	0.343844	0.762716
Afu2g01610	161	173	146	145	156.907	152.793	161.021	1.05385	0.0756705	0.714664	0.949435
Afu2g01620	386	384	205	302	315.147	259.211	371.083	1.43159	0.517618	0.0280616	0.216038
Afu2g01630	287	276	139	241	231.743	192.205	271.282	1.41142	0.497151	0.0556979	0.329523
Afu2g01640	623	572	408	594	544.189	512.69	575.688	1.12288	0.167199	0.457499	0.831407
Afu2g01650	528	572	379	547	502.204	474.08	530.329	1.11865	0.161758	0.478977	0.844869
Afu2g01660	3950	3461	3254	6107	4140.08	4710.7	3569.46	0.757734	-0.400237	0.149978	0.572958
Afu2g01670	825	983	853	924	899.812	927.572	872.051	0.940144	-0.0890468	0.723455	0.950802
Afu2g01680	81	97	57	81	78.2906	70.7246	85.8566	1.21396	0.279717	0.433748	0.814095
Afu2g01690	1413	1354	1203	1480	1360.86	1388.46	1333.26	0.960241	-0.058532	0.789766	0.968702
Afu2g01700	1388	1359	1181	1503	1354.78	1385.8	1323.75	0.955228	-0.0660835	0.746017	0.957046
Afu2g01710	192	271	225	173	218.026	212.562	223.491	1.05142	0.0723334	0.794981	0.969804
Afu2g01720	493	538	436	487	488.937	480.794	497.08	1.03387	0.0480574	0.771351	0.963658
Afu2g01730	577	608	622	634	614.779	658.322	571.235	0.867715	-0.204708	0.38726	0.789423
Afu2g01740	1736	1677	1298	1911	1642.65	1640.71	1644.59	1.00236	0.00340601	0.968484	1
Afu2g01750	1789	1755	1361	2072	1729.58	1751.33	1707.84	0.975166	-0.0362802	0.790397	0.968702
Afu2g01760	106	91	63	93	87.3105	79.7463	94.8747	1.18971	0.250607	0.470897	0.840096
Afu2g01770	182	169	127	181	163.46	157.818	169.102	1.0715	0.0996301	0.741762	0.955562
Afu2g01780	116	103	70	138	104.915	104.345	105.486	1.01094	0.0156995	0.956629	1
Afu2g01790	1330	1520	913	1130	1215.6	1056.83	1374.37	1.30047	0.379031	0.0493104	0.30507
Afu2g01800	2361	2446	1877	2277	2234.41	2151.76	2317.06	1.07682	0.106779	0.545975	0.875018
Afu2g01810	1025	1066	997	1163	1064.88	1121.85	1007.92	0.898443	-0.154501	0.467935	0.83872
Afu2g01820	560	564	514	612	562.859	584.003	541.716	0.927593	-0.108437	0.640044	0.915543
Afu2g01830	486	482	421	623	500.049	533.599	466.498	0.874248	-0.193885	0.335008	0.759225
Afu2g01840	635	648	503	695	616.757	615.13	618.385	1.00529	0.00761413	0.996241	1
Afu2g01850	647	755	511	577	621.244	566.327	676.161	1.19394	0.255732	0.19438	0.642522
Afu2g01860	814	829	651	707	750.314	708.736	791.892	1.11733	0.160054	0.380349	0.78589
Afu2g01870	582	583	463	531	539.157	516.852	561.462	1.08631	0.119438	0.532147	0.86644
Afu2g01880	1800	1869	1386	1913	1731.29	1694.04	1768.54	1.04398	0.0620913	0.768122	0.963544
Afu2g01890	1753	1810	1352	1901	1692.87	1668.34	1717.4	1.02941	0.0418142	0.858121	0.986406
Afu2g01900	648	674	542	768	654.37	671.501	637.239	0.948977	-0.0755551	0.687476	0.93601
Afu2g01910	949	866	790	960	890.367	906.388	874.346	0.964649	-0.0519243	0.828845	0.978804
Afu2g01920	677	632	454	663	601.035	571.415	630.656	1.10367	0.142313	0.528199	0.864636
Afu2g01930	595	531	417	704	555.182	567.988	542.376	0.954907	-0.0665677	0.668702	0.928509
Afu2g01940	1917	1795	1388	1781	1711.86	1635.31	1788.41	1.09362	0.129115	0.491797	0.849931
Afu2g01950	1983	1915	1498	1896	1815.66	1753.04	1878.29	1.07145	0.0995642	0.588945	0.896418
Afu2g01960	78	61	35	49	55.0031	43.0929	66.9133	1.55277	0.634844	0.107281	0.480541
Afu2g01970	157	177	121	209	164.006	166.956	161.057	0.964669	-0.0518936	0.775242	0.964727
Afu2g01980	457	394	317	497	412.149	414.45	409.847	0.988896	-0.0161098	0.886288	0.994044
Afu2g01990	435	452	316	566	436.367	445.178	427.555	0.960414	-0.0582714	0.705784	0.944347
Afu2g02000	493	432	334	567	450.937	456.354	445.52	0.976259	-0.0346635	0.788487	0.968702
Afu2g02010	659	703	366	490	548.528	440.46	656.597	1.49071	0.575998	0.0066059	0.08075
Afu2g02020	900	993	542	690	774.408	636.091	912.725	1.4349	0.520947	0.00992249	0.10809
Afu2g02030	240	229	166	236	215.999	206.018	225.98	1.09689	0.133425	0.620945	0.908608
Afu2g02040	733	574	561	1021	713.427	797.673	629.182	0.788772	-0.342321	0.215796	0.66775
Afu2g02050	1004	847	967	1429	1058.05	1224.73	891.365	0.727803	-0.45838	0.0172351	0.15771
Afu2g02060	357	290	479	482	407.826	504.138	311.514	0.617914	-0.694521	0.0105807	0.112829
Afu2g02070	386	380	343	515	403.623	438.108	369.138	0.842572	-0.247129	0.237194	0.684665
Afu2g02080	241	233	512	729	432.164	635.926	228.403	0.359166	-1.47728	2.45749e-11	4.72232e-09
Afu2g02090	1064	1156	1043	1385	1160.17	1250.03	1070.31	0.856231	-0.223927	0.24845	0.694405
Afu2g02100	648	767	544	883	703.687	724.899	682.475	0.941477	-0.0870029	0.598577	0.900164
Afu2g02110	1138	1415	583	653	937.672	643.716	1231.63	1.91331	0.936069	7.87724e-05	0.00257824
Afu2g02120	2218	1888	1954	2856	2218.92	2460.47	1977.36	0.803651	-0.315359	0.0851025	0.417938
Afu2g02130	621	553	467	608	559.841	554.19	565.491	1.02039	0.0291227	0.889061	0.994279
Afu2g02140	1294	1085	1085	1700	1281.82	1418.05	1145.6	0.807868	-0.307809	0.0949422	0.44694
Afu2g02150	11831	10247	7752	19733	12104.5	13575.8	10633.1	0.783242	-0.35247	0.434728	0.81464
Afu2g02160	12472	10668	8565	20184	12704.4	14264.8	11144	0.781221	-0.356198	0.38659	0.789054
Afu2g02165	510	490	527	561	525.221	568.594	481.849	0.847439	-0.238818	0.304714	0.74046
Afu2g02170	1387	1193	1221	1425	1308.37	1374.22	1242.53	0.904175	-0.145326	0.494472	0.851718
Afu2g02180	497	377	340	540	434.174	447.671	420.677	0.939702	-0.0897252	0.646329	0.918085
Afu2g02190	245	249	159	370	250.388	262.68	238.095	0.906408	-0.141767	0.649145	0.919365
Afu2g02210	696	647	371	1030	667.803	688.582	647.024	0.939647	-0.0898099	0.769175	0.963658
Afu2g02220	600	607	519	714	607.508	633.286	581.731	0.918591	-0.122506	0.541694	0.872447
Afu2g02230	683	702	581	721	670.482	673.395	667.569	0.991349	-0.0125352	0.975515	1
Afu2g02240	593	600	508	625	580.657	586.33	574.984	0.980648	-0.0281926	0.920342	1
Afu2g02250	690	737	664	719	704.932	721.927	687.936	0.952916	-0.0695791	0.806113	0.974599
Afu2g02260	629	617	602	1005	707.636	814.832	600.441	0.73689	-0.440479	0.0230575	0.189921
Afu2g02270	3626	3594	3421	5153	3928.27	4377.09	3479.45	0.794924	-0.331111	0.0631121	0.354817
Afu2g02275	3041	2980	2875	4127	3243.78	3586.08	2901.48	0.809095	-0.305619	0.0916121	0.438351
Afu2g02280	3970	3919	3587	4975	4098.47	4395.16	3801.78	0.864993	-0.20924	0.246439	0.692442
Afu2g02290	1415	1528	1054	1346	1328.86	1238.88	1418.85	1.14527	0.195689	0.308333	0.744106
Afu2g02300	553	573	416	451	497.645	452.538	542.752	1.19935	0.262254	0.188904	0.634477
Afu2g02310	1291	991	814	2075	1262.65	1426.86	1098.44	0.76983	-0.377389	0.427503	0.810707
Afu2g02320	1227	942	816	1973	1212.9	1381.75	1044.05	0.7556	-0.404306	0.373392	0.782966
Afu2g02330	7	3	1	3	3.37953	1.95758	4.80148	2.45277	1.29441	0.494996	0.851823
Afu2g02340	194	176	110	198	166.823	155.409	178.237	1.14688	0.197719	0.535936	0.869026
Afu2g02350	1312	1342	1053	1497	1293.01	1306.83	1279.2	0.978855	-0.0308325	0.842084	0.981767
Afu2g02360	1280	1212	977	1307	1188	1175.31	1200.69	1.02159	0.0308224	0.883888	0.993867
Afu2g02370	433	550	231	304	374.937	275.606	474.269	1.72082	0.783098	0.00102903	0.0198617
Afu2g02380	420	432	242	339	354.356	298.047	410.665	1.37785	0.462421	0.0432971	0.282558
Afu2g02390	33	28	17	24	25.1987	21.0216	29.3759	1.39741	0.482757	0.398174	0.796348
Afu2g02400	401	412	349	439	399.523	407.181	391.865	0.962386	-0.0553125	0.820702	0.97833
Afu2g02410	450	464	395	481	447.101	453.648	440.554	0.971136	-0.0422543	0.876095	0.991113
Afu2g02420	368	376	331	420	373.216	387.833	358.598	0.924619	-0.11307	0.625674	0.909659
Afu2g02430	5020	5154	3178	4988	4530.64	4157.43	4903.84	1.17954	0.238218	0.234188	0.683292
Afu2g02440	960	896	936	1488	1063.62	1233.05	894.191	0.725185	-0.463579	0.014333	0.138617
Afu2g02450	3248	3156	2701	3848	3220.85	3355.77	3085.92	0.919585	-0.120945	0.488933	0.848874
Afu2g02460	20	6	19	41	21.1991	29.9305	12.4677	0.416557	-1.26341	0.0682327	0.371148
Afu2g02470	1761	1947	1964	2745	2101.95	2416.04	1787.86	0.739996	-0.43441	0.0197438	0.171208
Afu2g02480	1855	2113	1958	2439	2093.52	2273.55	1913.49	0.841629	-0.248743	0.19644	0.644604
Afu2g02485	162	193	207	270	208.551	245.875	171.227	0.696398	-0.522017	0.0377333	0.262077
Afu2g02490	586	594	797	729	687.207	805.691	568.723	0.705882	-0.5025	0.127301	0.525615
Afu2g02500	879	833	996	1013	939.014	1053.16	824.872	0.783238	-0.352476	0.116314	0.501972
Afu2g02510	401	356	317	399	367.293	369.961	364.626	0.98558	-0.0209547	0.948744	1
Afu2g02520	573	453	910	1141	776.984	1060.04	493.932	0.465957	-1.10173	8.28246e-08	7.10517e-06
Afu2g02530	47	49	66	113	68.4438	90.6127	46.275	0.51069	-0.969479	0.00541789	0.0694067
Afu2g02540	8687	8408	9120	10776	9280.98	10324.5	8237.48	0.797861	-0.325791	0.0851276	0.417938
Afu2g02550	1194	1083	897	1119	1069.59	1042.31	1096.88	1.05236	0.0736223	0.689492	0.937404
Afu2g02560	3373	3265	3363	4031	3515.9	3833.18	3198.62	0.834456	-0.261092	0.175662	0.616195
Afu2g02570	142	134	104	153	132.193	131.407	132.979	1.01197	0.0171598	0.998477	1
Afu2g02580	764	794	1002	842	865.047	979.101	750.994	0.767024	-0.382656	0.352149	0.769285
Afu2g02590	1599	1674	1835	1752	1733.06	1888.4	1577.72	0.835477	-0.259327	0.368673	0.780911
Afu2g02600	839	964	902	1007	931.967	994.44	869.494	0.874356	-0.193708	0.37006	0.781472
Afu2g02610	534	513	440	458	487.254	470.012	504.495	1.07337	0.102144	0.561165	0.881994
Afu2g02620	438	509	425	422	450.724	444.734	456.713	1.02694	0.0383463	0.786515	0.968702
Afu2g02630	613	538	431	611	544.242	534.108	554.375	1.03795	0.0537305	0.828741	0.978804
Afu2g02640	615	632	485	642	590.7	580.347	601.053	1.03568	0.0505755	0.816883	0.977963
Afu2g02650	211	216	185	228	209.757	213.704	205.81	0.963063	-0.0542982	0.856432	0.986406
Afu2g02660	15	20	13	24	17.7646	18.639	16.8902	0.906178	-0.142134	0.822854	0.978486
Afu2g02670	1082	1061	944	1223	1075.11	1117.52	1032.7	0.924103	-0.113874	0.568018	0.886112
Afu2g02680	1448	1519	1247	1630	1456.5	1482.77	1430.23	0.964566	-0.0520476	0.78815	0.968702
Afu2g02690	388	419	289	395	370.264	351.466	389.063	1.10697	0.146618	0.528743	0.864671
Afu2g02700	817	685	545	1011	753.441	783.603	723.28	0.92302	-0.115567	0.59978	0.900946
Afu2g02710	963	796	772	1124	908.55	970.117	846.982	0.873071	-0.195828	0.304092	0.739861
Afu2g02720	540	501	480	682	548.525	595.528	501.523	0.842149	-0.247853	0.225391	0.676313
Afu2g02730	2267	2129	2164	2488	2268.24	2418.5	2117.98	0.875742	-0.191422	0.345817	0.76417
Afu2g02740	589	683	815	941	763.05	912.655	613.446	0.672156	-0.573132	0.00567506	0.0720291
Afu2g02750	1451	1615	1363	1575	1502.63	1526.9	1478.36	0.96821	-0.0466087	0.858161	0.986406
Afu2g02760	888	999	552	531	739.89	569.866	909.914	1.59672	0.675107	0.000904299	0.0180634
Afu2g02770	731	666	586	930	722.115	771.253	672.977	0.872576	-0.196648	0.291963	0.729186
Afu2g02780	1238	1171	965	1222	1145.13	1129.57	1160.69	1.02755	0.0392078	0.828582	0.978804
Afu2g02810	4068	3760	3157	4280	3797.37	3823.51	3771.23	0.986327	-0.0198623	0.903007	0.997917
Afu2g02820	4078	3481	3236	4115	3717.98	3795.67	3640.3	0.959067	-0.060296	0.762329	0.962527
Afu2g02830	1091	1034	897	1158	1041.94	1060.01	1023.86	0.965899	-0.0500555	0.80874	0.97533
Afu2g02840	1454	1500	1516	1603	1527.3	1630.75	1423.85	0.873129	-0.195733	0.36442	0.777271
Afu2g02850	949	1026	1024	1112	1033.48	1114.78	952.172	0.854137	-0.227461	0.28942	0.726734
Afu2g02860	828	744	494	756	697.346	637.461	757.231	1.18789	0.248396	0.254081	0.696869
Afu2g02870	737	763	498	703	669.403	615.783	723.024	1.17415	0.23162	0.276767	0.718503
Afu2g02880	102	78	87	118	96.0165	105.392	86.6415	0.822092	-0.282629	0.3728	0.782579
Afu2g02890	1170	1306	898	1210	1139.05	1084.21	1193.89	1.10116	0.139019	0.49024	0.849526
Afu2g02910	1872	2132	1501	2021	1871.21	1811.57	1930.84	1.06584	0.0919911	0.64319	0.916078
Afu2g02920	864	1014	727	1007	897.975	890.198	905.751	1.01747	0.0249886	0.92969	1
Afu2g02930	343	287	294	437	338.441	373.511	303.37	0.812213	-0.300071	0.170254	0.607654
Afu2g02940	235	208	272	389	275.997	338.616	213.378	0.630147	-0.666239	0.0043522	0.0588956
Afu2g02950	252	220	285	366	281.625	335.918	227.332	0.676747	-0.563312	0.017224	0.15771
Afu2g02960	283	342	252	317	297.746	294.017	301.475	1.02537	0.0361425	0.874561	0.990076
Afu2g02970	29	36	43	47	39.1538	46.9503	31.3573	0.667883	-0.582332	0.2114	0.660804
Afu2g02980	376	431	289	268	341.491	293.812	389.17	1.32456	0.405509	0.0815211	0.40837
Afu2g02990	919	1096	447	427	716.003	460.108	971.898	2.11232	1.07883	6.04883e-06	0.000296516
Afu2g03000	2625	2556	2061	3154	2578.05	2659.49	2496.61	0.938756	-0.0911785	0.571337	0.887087
Afu2g03010	3068	3160	2470	3525	3036.73	3071.54	3001.92	0.977334	-0.0330765	0.823661	0.978486
Afu2g03020	694	721	451	534	596.565	511.066	682.063	1.33459	0.416396	0.0411069	0.274612
Afu2g03030	886	754	610	939	789.711	789.635	789.788	1.00019	0.000279427	0.945516	1
Afu2g03040	38887	37018	28443	57329	39770.7	42968.2	36573.2	0.851167	-0.232485	0.410378	0.802005
Afu2g03050	345	403	304	402	362.164	363.579	360.749	0.992218	-0.0112714	0.959575	1
Afu2g03060	442	341	427	480	424.581	472.255	376.906	0.798097	-0.325364	0.158375	0.590751
Afu2g03070	1004	1038	757	920	926.421	868.572	984.27	1.1332	0.180408	0.346834	0.765536
Afu2g03080	1060	1061	738	843	922.247	822.299	1022.2	1.24309	0.313936	0.100424	0.462328
Afu2g03090	1745	1529	1261	1758	1563.06	1549.22	1576.9	1.01787	0.0255522	0.917976	1
Afu2g03100	1975	1711	1621	2132	1854.34	1933.44	1775.24	0.918178	-0.123154	0.519911	0.862225
Afu2g03110	2322	2469	2268	2551	2409.34	2509.05	2309.62	0.920517	-0.119484	0.578843	0.890414
Afu2g03120	1464	1482	1134	1649	1421.98	1424.08	1419.87	0.997042	-0.00427425	0.941031	1
Afu2g03130	71	46	84	112	78.5778	100.881	56.2749	0.557836	-0.842087	0.0133114	0.131988
Afu2g03140	391	371	458	516	437.106	507.064	367.147	0.724065	-0.465809	0.0384189	0.264788
Afu2g03150	255	275	209	267	250.611	245.704	255.517	1.03994	0.0564939	0.816313	0.977963
Afu2g03155	579	510	359	526	488.577	452.633	524.522	1.15882	0.212662	0.345496	0.764044
Afu2g03160	801	762	534	789	714.682	676.269	753.095	1.1136	0.155235	0.483224	0.845929
Afu2g03170	322	270	242	299	282.482	279.888	285.075	1.01853	0.0264878	0.894809	0.995736
Afu2g03180	299	258	208	258	254.64	241.023	268.256	1.11299	0.15444	0.507756	0.857269
Afu2g03190	159	168	166	223	178.875	200.116	157.634	0.787713	-0.344258	0.185202	0.629216
Afu2g03200	565	564	531	724	594.539	644.974	544.104	0.843606	-0.245358	0.231935	0.680645
Afu2g03210	316	290	252	300	289.119	286.299	291.938	1.0197	0.0281396	0.877931	0.99197
Afu2g03220	3598	3103	2773	3934	3332.48	3437.7	3227.25	0.938782	-0.0911386	0.598804	0.90022
Afu2g03230	3575	3021	2660	3864	3257.5	3338.62	3176.39	0.951408	-0.071864	0.664188	0.927365
Afu2g03240	55	66	43	69	57.6507	56.9376	58.3637	1.02505	0.03569	0.995851	1
Afu2g03250	8	4	6	3	5.35063	4.93591	5.76536	1.16804	0.224094	0.873275	0.989446
Afu2g03260	363	365	266	379	340.681	330.502	350.86	1.0616	0.0862356	0.736755	0.953716
Afu2g03270	482	640	439	557	527.9	514.359	541.442	1.05265	0.0740298	0.741773	0.955562
Afu2g03280	647	553	631	693	634.186	690.467	577.905	0.836977	-0.25674	0.250247	0.695528
Afu2g03290	4395	4059	3723	5560	4407.27	4741.74	4072.8	0.858925	-0.219396	0.210207	0.659068
Afu2g03300	4763	4505	4614	6657	5117.97	5770.49	4465.45	0.773843	-0.369888	0.0400352	0.271423
Afu2g03310	4746	4620	4773	6835	5229.64	5946.01	4513.27	0.759042	-0.397748	0.0276841	0.21443
Afu2g03320	929	947	785	793	865.897	827.597	904.197	1.09256	0.127708	0.444821	0.822708
Afu2g03330	1219	1387	1125	1245	1246	1235.32	1256.68	1.01729	0.0247378	0.83627	0.979094
Afu2g03340	635	635	479	670	600.773	589.485	612.061	1.0383	0.0542226	0.822597	0.9784
Afu2g03350	325	330	155	295	270.971	226.25	315.692	1.39533	0.480602	0.0611568	0.348101
Afu2g03360	214	178	193	238	205.884	223.009	188.759	0.846419	-0.240557	0.357876	0.771303
Afu2g03370	8612	7864	6964	12944	8980.74	10024.4	7937.07	0.791773	-0.336841	0.191597	0.638524
Afu2g03380	9365	9129	7789	13328	9801.04	10690.2	8911.91	0.833655	-0.262478	0.167623	0.603198
Afu2g03390	704	697	772	885	768.391	861.618	675.164	0.7836	-0.351811	0.0949132	0.44694
Afu2g03400	2316	2399	2688	2731	2556.83	2840.95	2272.71	0.799984	-0.321957	0.154489	0.582091
Afu2g03410	2412	2484	2664	2900	2631.63	2903.37	2359.89	0.812811	-0.299008	0.134878	0.542221
Afu2g03420	1621	1375	1280	2329	1631.27	1819.75	1442.79	0.792848	-0.334884	0.190083	0.636658
Afu2g03430	1502	1290	1107	2241	1510.69	1676.75	1344.62	0.801922	-0.318467	0.312297	0.745293
Afu2g03440	358	345	232	344	316.552	294.361	338.744	1.15078	0.202613	0.40961	0.801784
Afu2g03450	422	357	280	408	363.573	352.007	375.139	1.06572	0.0918225	0.718242	0.949435
Afu2g03460	455	471	392	635	484.059	521.773	446.346	0.855442	-0.225258	0.250278	0.695528
Afu2g03470	460	514	415	596	493.709	517.768	469.649	0.907065	-0.140722	0.482687	0.845929
Afu2g03480	284	318	261	417	317.527	344.775	290.279	0.841938	-0.248214	0.242953	0.690402
Afu2g03490	412	467	404	596	467.543	511.216	423.87	0.829141	-0.270311	0.188942	0.634477
Afu2g03500	434	431	380	565	449.855	482.847	416.863	0.863345	-0.211991	0.300522	0.737149
Afu2g03510	355	296	307	458	352.133	390.788	313.478	0.802168	-0.318024	0.143526	0.56057
Afu2g03520	5	10	8	12	8.73221	10.213	7.25145	0.710023	-0.494063	0.62107	0.908608
Afu2g03540	486	535	391	484	472.453	452.627	492.278	1.0876	0.12115	0.560311	0.88147
Afu2g03560	601	483	424	628	529.775	537.656	521.893	0.970682	-0.0429299	0.803521	0.973179
Afu2g03570	2	0	1	0	0.775296	0.595666	0.954926	1.60312	0.680885	1	1
Afu2g03580	4668	4131	3683	5173	4390.2	4542.23	4238.17	0.93306	-0.0999588	0.566635	0.885019
Afu2g03590	4570	4196	3604	5248	4376.11	4529.22	4223	0.932389	-0.100996	0.549035	0.876391
Afu2g03600	3564	3108	2313	3981	3199.24	3185.03	3213.45	1.00892	0.0128149	0.951575	1
Afu2g03610	1374	1244	730	1506	1189.82	1118.52	1261.13	1.1275	0.173133	0.677284	0.9324
Afu2g03620	413	457	385	391	413.159	406.834	419.483	1.03109	0.0441722	0.758514	0.962073
Afu2g03630	347	394	328	355	356.932	356.538	357.327	1.00221	0.00318651	0.931104	1
Afu2g03640	190	123	153	229	172.822	195.096	150.547	0.771654	-0.373974	0.176039	0.616619
Afu2g03650	2906	2826	2594	3201	2880.22	2998.32	2762.11	0.92122	-0.118382	0.548973	0.876391
Afu2g03670	2372	2405	2305	3467	2624.65	2946.93	2302.37	0.781277	-0.356094	0.0488015	0.303118
Afu2g03680	3866	3389	4312	5604	4303.45	5112.57	3494.33	0.683478	-0.549033	0.00317239	0.0469651
Afu2g03690	185	187	110	123	150.326	121.362	179.29	1.47732	0.562982	0.0354609	0.252003
Afu2g03700	3253	3141	3101	3883	3345.47	3609.93	3081.01	0.853482	-0.228567	0.229614	0.677916
Afu2g03710	688	509	486	597	568.297	560.514	576.079	1.02777	0.0395153	0.826043	0.978486
Afu2g03720	7890	8787	6433	7906	7731.16	7421.01	8041.3	1.08358	0.115812	0.508039	0.857269
[truncated: 7,798 more rows]
